# Supplementary material for: DNA barcoding and the differentiation between North American and West European Phormia regina (Diptera, Calliphoridae, Chrysomyinae)
Source: Zookeys. 2013 Dec 30;(365):149–74. doi: 10.3897/zookeys.365.6202 (PMC3890676; doi:10.3897/zookeys.365.6202)
Supplement: Supplementary file 1 — Text file with the alignments for all the gene fragments studied. (doi: 10.3897/zookeys.365.6202.app2) File format: Text file (txt). [file ZooKeys-365-149-s001.txt]

[supplementary text file: allignment files]

[COI]
>Phormia regina (all other NICC vouchers N=33) EF560190 EF061806
GCTAAATGAGTTGC---TTT--TTTATTAAAAA---TTATTTTTTTAATAT---------AAAGCACATGTTGTATTACTGGATATAA-------TT----------TTATATTCATAATACTAAATACAAAAGATA--CAAAACCTCTCATT--GAAT--AAAATCAGAGTATTTTAATATATAATAATATATAT----TTTATATTC-TTTTTTTATTGAGGAAGGTCTAGCATAAAA-----TATTTAT-GAAACTAGAATTGCCTC-TTTAAT-AAAAAGAATTTTTATTTTATTTATAAATGGATTTTTAAAG---AAATGATT---TTTATTC--ATGG-TTTTGATA-TT--TTAA----GAAAAGAAAAAA
>Phormia regina NICC0302-0048-0640 
GCTAAATGAGTTGC---TTT--TTTATTAAAAA---TTATTTTTTTAATAT---------AAAGCACATGTTGTATTACTGGATATAA-------TT----------TTATATTCATAATACTAAATACAAAAGATA--CAAAACCTCTCATT--GAAT--AAAATCAGAGTATTTTAATATATAATAATATATAT----TTCATATTC-TTTTTTTATTGAGGAAGGTCTAGCATAAAA-----TATTTAT-GAAACTAGAATTGCCTC-TTTAAT-AAAAAGAATTTTTATTTTATTTATAAATGGATTTTTAAAG---AAATGATT---TTTATTC--ATGG-TTTTGATA-TT--TTAA----GAAAAGAAAAAA
>Protophormia terraenovae EF560193
GCTAAACGAGTTGC---TTT--TTTATTAAAAAT--TTATTTTTTTAATAT---------AAAGCACATGTTGTATTATTGGATATAA-------TA------TTATTTATATTCATAATACTAAAAGCAAAAGATA--CAAAACCTCTCATT--GAAT--AAAATCAGAGTATTTAA---TATAAAAATAT--------TTTATATTC-TTTTTTTATTGAGGAAGGTCTAGCATAAAATATTATATTTAT-GAAACTAGAATTGCCTC-TTTAAT-AAAAAGAATTTTTATTTTATTT--AAATGGATTTTTAAAG---AAATGATT---TTTATTC--ATGG-TTTTGATA-TT--TTAA----GAAAAATGAAAT
>Chrysomya saffranea EF071972
GCTAAAAAAGTTGC---TTT----------------TTTTTTTTTAAAGAAA--------AAAGCACATGTTGTATTACTGGATACAA-------TT-------TTATTGTATTCATAATGCTAAAAGCTAAAGATA--CAAAACCTCTCATG--AAAT--AAAATCAGAGTATTTTAA--TATTATAAGATGT------TGAATATTC-TTTTTTTATTGAGGAAGGTCTAGCATAAAA------ATTTAT-GAAACTAGAATTGCCTC-TCTAAT-AAAAAGAATTT--TTTATATGTGAAAA--A-----TAAAG---AAATGATT---TATATTC--ATGG-TTTTGATA-TT--TTAT----GATAAAGAAAAT
>Chrysomya saffranea (N=4)
GCTAAAAAAGTTGC---TTT----------------TTTTTTTTTTAAAGA--AA-----AAAGCACATGTTGTATTACTGGATACAA-------TT-------TTATTGTATTCATAATGCTAAAAGCTAAAGATA--CAAAACCTCTCATG--AAAT--AAAATCAGAGTATTTTAA--TATTATAAGATGT------TGAATATTC-TTTTTTTATTGAGGAAGGTCTAGCATAAAA------ATTTAT-GAAACTAGAATTGCCTC-TCTAAT-AAAAAGAATTT--TTTATATGTGAAAA--A-----TAAAG---AAATGATT---TATATTC--ATGG-TTTTGATA-TT--TTAT----GATAAAGAAAAT
>Chrysomya saffranea DQ310490
GCTAAAAAAGTTGC---TTT----------------TTTTTTTTTTAAAGA--AA-----AAAGCACATGTTGTATTACTGGATACAA-------TT-------TTATTGTATTCATAATGCTAAAAGCTAAAGATA--CAAAACCTCTCATG--AAAT--AAAATCAGAGTATTTTAA--TATTATAAGATGT------TGAATATTC-TTTTTTTATTGAGGAAGGTCTAGCATAAAA------ATTTAT-GAAACTAGAATTGCCTC-TCTAAT-AAAAAGAATTT--TTTATATGTGAAAA--A-----TAAAG---AAATGATT---TATATTC--ATGG-TTTTGATTATT--TTAT----GATAAAGAAAAT
>Chrysomya saffranea EF071967
GCTAAAAAAGTTGC---TTT----------------TTTTTTTTAAAAAGA--AA-----AAAGCACATGTTGTATTACTGGATACAA-------TT-------TTATTGTATTCATAATGCTAAAAGCTAAAGATA--CAAAACCTCTCATG--AAAT--AAAATCAGAGTATTTTAA--TATTATAAGATGT------TGAATATTC-TTTTTTTATTGAGGAAGGTCTAGCATAAAA------ATTTAT-GAAACTAGAATTGCCTC-TCTAAT-AAAAAGAATTT--TTTATATGTGAAAA--A-----TAAAG---AAATGATT---TATATTC--ATGG-TTTTGATA-TT--TTAT----GATAAAGAAAAT
>Chrysomya megacephala (N=36)
GCTAAAAAAGTTGC---TTT----------------TTTTTTTAAGAAAA----------AAAGCACATGTTGTATTACTGGATACAA-------TT-------TTATTGTATTCATAATGCTAAAAGCTAAAGATA--CAAAACCTCTCATG--AAAT--AAAATCAGAGTATTTTAA--TATTATAAGATGT------TGAATATTC-TTTTTTTATTGAGGAAGGTCTAGCATAAAA------ATTTAT-GAAACTAGAATTGCCTC-TCTAAT-AAAAAGAATTT--TTTATATGTGAAAA-------ATAAAG---AAATGATT---TATATTC--ATGG-TTTTGATA-TT--TTAT----GATAAAGAAAAT
>Chrysomya megacephala FJ830687
GCTAAAAAAGTTGC---TTT--TTTTTT--------TTTTTTTTTAAGAAA--AA-----AAAGCACATGTTGTATTACTGGATACAA-------TT-------TTATTGTATTCATAATGCTAAAAGCTAAAGATA--CAAAACCTCTCATG--AAAT--AAAATCAGAGTATTTTAA--TATTATAAGATGT------TGAATATTC-TTTTTTTATTGAGGAAGGTCTAGCATAAAA------ATTTAT-GAAACTAGAATTGCCTC-TCTAAT-AAAAAGAATTT--TTTATATGTGAAAA--A-----TAAAG---AAATGATT---TATATTC--ATGG-TTTTGATA-TT--TTAT----GATAAAGAAAAT
>Chrysomya pinguis (N=11)
GCTAAAAAAGTTGC---TTT--TT------------TTTTTTTTTAAAGAA---------AAAGCACATGTTGTATTACTGGATACAA-------TT-------TTATTGTATTCATAATACTAAAAGCTAAAGATA--CAAAACCTCTCATG--AAAT--AAAATCAGAGTATTTTAA--TATTATAAAATGT------TGAATATTC-TTTTTTTATTGAGGAAGGTCTAGCATAAAA------ATTTAT-GAAACTAGAATTGCCTC-TTTAAT-AAAAAGAATTTT---TATATGTGAAAA--A-----TAAAG---AAATGATT---TATATTC--ATGG-TTTTGATA-TT--TTAT----GATAAAGAAAAT
>Chrysomya megacephala FJ614851
GCTAAAAAAGTTGC---TTT----------------TTTTTTTTAAGAAAA---------AAAGCACATGTTGTATTACTGGATACAA-------TT-------TTATTGTATTCATAATGCTAAAAGCTAAAGATA--CAAAACCTCTCATG--AAAT--AAAATCAGAGTATTTTAA--TATTATAAGATGT------TGAATATTC-TTTTTTTATTGAGGAAGGTCTAGCATAAAA------ATTTAT-GAAACTAGAATTGCCTC-TCTAAT-AAAAAGAATTT--TTTATATGTGAAAA--A-----TAAAG---AAATGATT---TATATTC--ATGG-TTTTGATA-TT--TTAT----GATAAAGAAAAT
>Chrysomya megacephala FJ614850
GCTAAAAAAGTTGC---TTT----------------TTTTTTTTAAGAAAA---------AAAGCACATGTTGTATTACTGGATACAA-------TT-------TTATTGTATTCATAATGCTAAAAGCTAAAGATA--CAAAACCTCTCATG--AAAT--AAAATCAGAGTATTTTAA--TATTATAAGATGT------TGAATATTC-TTTTTTTATTGAGGAAGGTCTAGCATAAAA------ATTTAT-GAAACTAGAATTGCCTC-TCTAAT-AAAAAGAATTT--TTTATATGTGAAAA--A-----TAAAG---AAATGATT---TATATTC--ATGG-TTTTGATA-TT--TTAT----GATAAAGAAAAT
>Chrysomya saffranea FJ830686 + Chrysomya pinguis FJ614852
GCTAAAAAAGTTGC---TTT----------------TTTTTTTTTAAGAAAA--------AAAGCACATGTTGTATTACTGGATACAA-------TT-------TTATTGTATTCATAATGCTAAAAGCTAAAGATA--CAAAACCTCTCATG--AAAT--AAAATCAGAGTATTTTAA--TATTATAAGATGT------TGAATATTC-TTTTTTTATTGAGGAAGGTCTAGCATAAAA------ATTTAT-GAAACTAGAATTGCCTC-TCTAAT-AAAAAGAATTT--TTTATATGTGAAAA--A-----TAAAG---AAATGATT---TATATTC--ATGG-TTTTGATA-TT--TTAT----GATAAAGAAAAT
>Chrysomya megacephala EF061786
GCTAAAAAAGTCGC---TTT--------------------TTTTTTAAGAA--AA-----AAAGCACATGTTGTATTACTGGATACAA-------TT-------TTATTGTATTCATAATGCTAAAAGCTAAAGATA--CAAAACCTCTCATG--AAAT--AAAATCAGAGTATTTTAA--TATTATAAGATGT------TGAATATTC-TTTTTTTATTGAGGAAGGTCTAGCATAAAA------ATTTAT-GAAACTAGAATTGCCTC-TCTAAT-AAAAAGAATTT--TTTATATGTGAAAA--A-----TAAAG---ACATGATT---TATATTC--ATGG-TTTTGATA-TT--TTAT----GATAAAGAAAAT
>Chrysomya pinguis EF061792
GCTAAAAAAGTTGC---TTT----------------TTTTTTTTTTAAGAA---------AAAGCACATGTTGTATTACTGGATACAA-------TT-------TTATTGTATTCATAATACTAAAAGCTAAAGATA--CAAAACCTCTCATG--AAAT--AAAATCAGAGTATTTTAA--TATTATAAAATGT------TGAATATTC-TTTTTTTATTGAGGAAGGTCTAGCATAAAA------ATTTAT-GAAACTAGAATTGCCTC-TTTAAT-AAAAAGAATTTT---TATATGTGAAAA--A-----TAAAG---AAATGATT---TATATTC--ATGG-TTTTGATA-TT--TTAT----GATAAAGAAAAT
>Chrysomya pinguis EF061791
GCTAAAAAAGTTGC---TTT--T-------------TTTTTTTTTAAAGAA---------AAAGCACATGTTGTATTACTGGATACAA-------TT-------TTTTTGTATTCATAATACTAAAAGCTAAAGATA--CAAAACCTCTCATG--AAAT--AAAATCAGAGTATTTTAA--TATTATAAAATGT------TGAATATTC-TTTTTTTATTGAGGAAGGTCTAGCATAAAA------ATTTAT-GAAACTAGAATTGCCTC-TTTAAT-AAAAAGAATTTT---TATATGTGAAAA--A-----TAAAG---AAATGATT---TATATTC--ATGG-TTTTGATA-TT--TTAT----GATAAAGAAAAT
>Chrysomya megacephala HM216423
GCTAAAAAAGTTGC----------------------TTTTTTTTTTAAGAA--AA-----AAAGCACATGTTGTATTACTGGATACAA-------TT-------TTATTGTATTCATAATGCTAAAAGCTAAAGATA--CAAAACCTCTCATG--AAAT--AAAATCAGAGTATTTTAA--TATTATAAGATGT------TGAATATTC-TTTTTTTATTGAGGAAGGTCTAGCATAAAA------ATTTAT-GAAACTAGAATTGCCTC-TCTAAT-AAAAAGAATTT--TTTATATGTGAAAA-------ATAGAGAGAAAATGATT---TATATTC--ATGG-TTTTGATA-TT--TTAT----GATAAAGAAAAT
>Chrysomya bezziana (N=2)
GCTAAAAAAGTTGC---TTT---------------------TTTTTAAGAA--AA-----AAAGCACATGTTGTATTATTGGATACAA-------TT-------TTATTGTATTCATAATACTAAAAGCTAAAGATA--CAAAACCTATCATG--AAAT--AAAATCAGAGTATTTTAA--TGTTATAAGATGT------TGAATATTC--TTTTTTATTGAGGAAGGTCTAGCATAAAA------ATTTAT-GAAACTAGAATTGCCTC-TCTAAT-AAAAAGAATTTT---TTTATGTGAAAA--A-----TAAAG---AAATGATT---TACATTC--ATGG-TTTTGATA-TT--TTTT----GATAAAGAAAAT
>Chrysomya megacephala HM216418
GTTAAAAAAGTTGT---TTT----------------TTTTTTTTAAGAAAA---------AAAGCACATGTTGTATTACTGGATACAA-------TT-------TTATTGTATTCATAATGCTAAAAGCTAAAGATA--CAAAACCTCTCATG--AAAT--AAAATCAGAGTATTTTAA--TATTATAAGATGT------TGAATATTC-TTTTTTTATTGAGGAAGGTCTAGCATAAAA------ATTTAT-GAAACTAGAATTGCCTC-TCTAAT-AAAAAGAATTT--TTTATATGTGAAAA-------ATAAAG---AAATGATT---TATATTC--ATGG--TTTGATA-TG--TTAT----GATAAAGAAAAT
>Chrysomya pacifica HM216420
GCTAAAAAAGTTGC---TTT----------------TTTTTTTTTAAAGAA--A------AAAGCACATGTTGTATTACTGGATACAA-------TT-------TTATTGTATTCATAATGCTAAAAGCTAAAGATA--CAAAACCTCTCATG--AAAT--AAAATCAGAGTATTTTAA--TATTATAAGATGT------TGAATATTC-TTTTTTTATTGAGGAAGGTCTAGCATAAAA------ATTTAT-GAAACTAGAATTGCCTC-TCTAAT-AAAAAGAATTT--TTTATATGTGAAAA--A-----TAAAG---AAATGATT---TATATTC--ATGG-TTTTGATA-TG--ATAT----GATAATAGAATA
>Chrysomya chani JQ811390
GCTAAAAAAGTTGC---TTTTGTTTTCTTT------TAAATTTATAAAAGATAAAT----AAAGCACATGTTGTATTACTGGATACAA-------TT-------TTATTGTATTCATAATACTAAAAGCTAAAGATA--CAAAACCTCTCATATTGAAT--AAAATCAGAGTATTTTAA--TATTATAAAATGT-----TTAAATATTC-TTTTTTTATTGAGGAAGGTCTAGCATAAAA------ATTTAT-GAAACTAGAATTGCCTC-TTTAAT-AAAAAGAATTTT-ATTTTTTTCGAAAT--------TTAAG---AAATGATT---TTTATTC--ATGG-TTTTGATA-TT--TTAT----GATAAAAGAAAA
>Chrysomya chani (N=10)
GCTAAAAAAGTTGC---TTTTGTTTTCTTT------TAAATTTATAAAAGATAAAT----AAAGCACATGTTGTATTACTGGATACAA-------TT-------TTATTGTATTCATAATACTAAAAGCTAAAGATA--CAAAACCTCTCATATTGAAT--AAAATCAGAGTATTTTAA--TATTATAAAATGT-----TTAAATATTC-TTTTTTTATTGAGGAAGGTCTAGCATAAAA------ATTTAT-GAAACTAGAATTGCCTC-TTTAAT-AAAAAGAATTTT-ATTTTTTTCGAAAT--------TTAAG---AAATGATT---TTTATTC--ATGG-TTTTGATA-TT--TTAT----GATAAAAGAAAA
>Cochliomyia hominivorax HQ435634
GCTAAATAAGTTGC---TTT--TTCTTTATAT----TTAATATATAAAGAA--AT-----TAAGCACATGTTGTGTAACTGGAAATTA-------TT------TTATTAGTTTCCATAATACTAATAGCTAAAGATA--CAAAACCTCATAAAATGAAT-AAAAAACAGAGTATTTAAAA-TATATTGGTGTATAT-ATTTTTATATTC-TTTTTTTATTGAGGAAAGTCTAGCATAAAA-----TATTTAT-GAAACTAGAATTGCCTC-TTTAAT-AAAAAGAATTTT-TTATTTTGTGTAAA--------TAAAG---AAATGTTTTTTTATATTC--ATGG-TTTTGATA-TT--TTAA----AGAAGGAAAAAA
>Cochliomyia hominivorax HQ435602
GCTAAATAAGTTGC---TTT--TTCTTTATAT----TTAATATATAAAGAA--AT-----TAAGCACATGCTGTGTTGCTGGAAATTA-------TT------TTATTAGTTTCCATAATACTAATAGCTAAAGATA--CAAAACCTCATAAAATGAAT-AAAAAACAGAGTATTTAAAA-TATATTGGTGTATAT-ATTTTTATATTC-TTTTTTTATTGAGGAAAGTCTAGCATAAAA-----TATTTAT-GAAACTAGAATTGCCTC-TTTAAT-AAAAAGAATTTT-TTATTTTGTGTAAA--------TAAAG---AAATGTTTTTTTATATTC--ATGG-TTTTGATA-TT--TTAA----AGAAGGAAAAAA
>Cochliomyia hominivorax HQ435607
GCTAAATAAGTTGC---TTT--TTCTTTATAT----TTAATATATAAAGAA--AT-----TAAGCACATGATGTGTTACTGGAAATTA-------TT------TTATTAGTTTCCATAATACTAATAGCTAAAGATA--CAAAACCTCATAAAATGAAT-AAAAAACAGAGTATTTAAAA-TATATTGGTGTATAT-ATTTTTATATTC-TTTTTTTATTGAGGAAAGTCTAGCATAAAA-----TATTTAT-GAAACTAGAATTGCCTC-TTTAAT-AAAAAGAATTTT-TTATTTTGTGTAAA--------TAAAG---AAATGTTTTTTTATATTC--ATGG-TTTTGATA-TT--TTAA----AGAAGGAAAAAA
>Cochliomyia hominivorax HQ435605
GCTAAATAAGTTGC---TTT--TTCTTTATAT----TTAATATATAAAGAA--AT-----TAAGCACATGATGTGTTACTGGAAATTA-------TT------TTATTAGTATCCATAATACTAATAGCTAAAGATA--CAAAACCTCATAAAATGAAT-AAAAAACAGAGTATTTAAAA-TATATTGGTGTATAT-ATTTTTATATTC-TTTTTTTATTGAGGAAAGTCTAGCATAAAA-----TATTTAT-GAAACTAGAATTGCCTC-TTTAAT-AAAAAGAATTTT-TTATTTTGTGTAAA--------TAAAA---AAATGTTTTTTTATATTC--ATGG-TTTTGATA-TT--TTAA----AGAAGGAAAAAA
>Cochliomyia hominivorax HQ435591
GCTAAATAAGTTGC---TTT--TTCTCTATAT----TTAATATATAAAGAA--AT-----TAAGCACATGTTGTGTTACTGGAAATTA-------TT------TTATTAGTTTCCATAATACTAATAGCTAAAGATA--CAAAACCTCATAAAATGAATAAAAAAACAGAGTATTTAAAA-TATATTGGTGTATAT-ATTTTTATATTC-TTTTTTTATTGAGGAAAGTCTAGCATAAAA-----TATTTAT-GAAACTAGAATTGCCTC-TTTAAT-AAAAAGAATTTT-TTATTTTGTGTAAA--------TAAAG---AAATGTTTTTTTATATTC--ATGG-TTTTGATA-TT--TTAA----AGAAGGAAAAAA
>Cochliomyia hominivorax (N=2)
GCTAAATAAGTTGC---TTT--TTCTTTATAT----TTAATATATAAAGAA--AT-----TAAGCACATGTTGTGTTACTGGAAATTA-------TT------TTATTAGTTTCCATAATACTAATAGCTAAAGATA--CAAAACCTCATAAAATGAAT-AAAAAACAGAGTATTTAAAA-TATATTGGTGTATAT-ATTTTTATATTC-TTTTTTTATTGAGGAAAGTCTAGCATAAAA-----TATTTAT-GAAACTAGAATTGCCTC-TTTAAT-AAAAAGAATTTT-TTATTTTGTGTAAA--------TAAAG---AAATG-TTTTTTATATTC--ATGG-TTTTGATA-TT--TTAA----AGAGGGAAAAAA
>Cochliomyia hominivorax HQ435586
GCTAAATAAGTTGC---TTT--TTCTTTATAT----TTAATATATAAAGAA--AT-----TAAGCACATGTTGTGTTACTGGAAATTA-------TT------TTATTAGTTTCCATAATACTAATAGCTAAAGATA--CAAAACCTCATAAAATGAAT-AAAAAACAGAGTATTTAAAA-TATATTGGTGTATAT-ATTTTTATATTC-TTTCTTTATTGAGGAAAGTCTAGCATAAAA-----TATTTAT-GAAACTAGAATTGCCTC-TTTAAT-AAAAAGAATTTT-TTATTTTGTGTAAA--------TAAAG---AAATGTTTTTTTATATTC--ATGG-TTTTGATA-TT--TTAA----AGAAGGAAAAAA
>Cochliomyia hominivorax HQ435610
GCTAAATAAGTTGC---TTT--TTCTTTATAT----TTAATATATAAAGAA--AT-----TAAGCACATGTTGTGTTACTGGAAATTA-------TT------TTATTAGTTTCCATAATACTAATAGCTAAAGATA--CAAAACCTCATAAAATGAAT-AAAAAACAGAGTATTTAAAA-TATATTGGTGTATAT-ATTTTTATATTC-TTTTTTTATTGAGGAAAGTCTAGCATAAAA-----TATTTAT-GAAACTAGAATTGCCTC--TTAAT-AAAAAGAATTTT-TTATTTTGTGTAAA--------TAAAG---AAATGTTTTTTTATATTC--ATGG-TTTTGATA-TT--TTAA----AGAAGGAAAAAA
>Cochliomyia hominivorax (N=8)
GCTAAATAAGTTGC---TTT--TTCTTTATAT----TTAATATATAAAGAA--AT-----TAAGCACATGTTGTGTTACTGGAAATTA-------TT------TTATTAGTTTCCATAATACTAATAGCTAAAGATA--CAAAACCTCATAAAATGAATAAAAAAACAGAGTATTTAAAA-TATATTGGTGTATAT-ATTTTTATATTC-TTTTTTTATTGAGGAAAGTCTAGCATAAAA-----TATTTAT-GAAACTAGAATTGCCTC-TTTAAT-AAAAAGAATTTT-TTATTTTGTGTAAA--------TAAAG---AAATGTTTTTTTATATTC--ATGG-TTTTGATA-TT--TTAA----AGAAGGAAAAAA
>Cochliomyia hominivorax HQ435639
GCTAAATAAGTTGC---TTT--TTCTTTATAT----TTAATATATAAAGAA--AT-----TAAGCACATGTTGTGTTACTGGAAATTA-------TT------TTATTAGTTTCCGTAATACTAATAGCTAAAGATA--CAAAACCTCATAAAATGAAT-AAAAAACAGAGTATTTAAAA-TATATTGGTGTATAT-ATTTTTATATTC-TTTTTTTATTGAGGAAAGTCTAGCATAAAA-----TATTTAT-GAAACTAGAATTGCCTC-TTTAAT-AAAAAGAATTTT-TTATTTTGTGTAAA--------TAAAG---AAATGTTTTTTTATATTC--ATGG-TTTTGATA-TT--TTAA----AGAAGGAAAAAA
>Cochliomyia hominivorax HQ435614
GCTAAATAAGTTGC---TTT--TTCTTTATAT----TTAATATATAAAGAA--AT-----TAAGCACATGTTGTGTTACTGGAAATTA-------TT------TTATTAGTTTCCATAATACTAATAGCTAAAGATA--CAAAACCTCATAAAATGAAT-AAAAAACAGAGTATTTAAAA-TATATTGGTGTATAT-ATTTTTATATTC-TTTTTTTATTGAGGAAAGTCTAGCATAAAA-----TATTTAT-GAAGCTAGAATTGCCTC-TTTAAT-AAAAAGAATTTT-TTATTTTGTGTAAA--------TAAAG---AAATGTTTTTTCATATTC--ATGG-TTTTGATA-TT--TTAA----AGAAGGAAAAAA
>Cochliomyia hominivorax HQ435613
GCTAAATAAGTTGC---TTA--TTCTTTATAT----TTAATATATAAAGAA--AT-----TAAGCACATGTTGTGTTACTGGAAATTA-------TT------TTATTAGTTTCCATAATACTAATAGCTAAAGATA--CAAAACCTCATAAAATGAAT-AAAAAACAGAGTAATTAAAA-TATATTGGTGTATAT-ATTTTTATATTC-TTTTTTTATTGAGGAAAGTCTAGCATAAAA-----TATTTAT-GAAACTAGAATTGCCTC-TTTAAT-AAAAAGAATTTT-TTATTTTGTGTAAA--------TAAAG---AAATGTTTTTTTATATTC--ATGG-TTTTGATA-TT--TTAA----AGAAGGAAAAAA
>Cochliomyia hominivorax HQ435587
GCTAAATAAGTTGC---TTT--TTCTTTATAT----TTAATATATAAAGAA--AT-----TAAGCACATGTTGTGTTACTGGAAATTA-------TT------TTATTAGTTTCCATAATACTAATAGCTAAAGATA--CAAAACCTCATAAAATGAAT-AAAAAACAGAGTATTTAAAA-TATATTGGTGTATAT-ATTTTTATATTC-TTTTTTTATTGAGGAAGGTCTAGCATAAAA-----TATTTAT-GAAACTAGAATTGCCTC-TTTAAT-AAAAAGAATTTT-TTATTTTGTGTAAA--------TAAAG---AAATGTTTTTTTATATTC--ATGG-TTTTGATA-TT--TTAA----AGAAGGAAAAAA
>Cochliomyia hominivorax HQ435612
GCTATATAAGTTGC---TTT--TTCTTTATAT----TTAATATATAAAGAA--AT-----TAAGCACATGTTGTGTTACTGGAAATTA-------TT------TTATTAGTTTCCATAATACTAATAGCTAAAGATA--CAAAACCTCATAAAATGAAT-AAAAAACAGAGTATTTAAAA-TATATTGGTGTATAT-ATTTTTATATTC-TTTTTTTATTGAGGAAAGTCTAGCATAAAA-----TATTTAT-GAAACTAGAATTGCCTC-TTTAAT-AAAAAGAATTTT-TTATTTTGTGTAAA--------TAAAG---AAATGTTTTTTTATATTC--ATGG-TTTTGATA-TT--TTAA----AGAAGGAAAAAA
>Cochliomyia hominivorax HQ435619
GCTAAATAAGTTGC---TTT--TTCTTTATAT----TTAATATATAAAGAA---------TAAGCACATGTTGTGTTACTGGAAATTA-------TT------TTATTAGTTTCCATAATACTAATAGCTAAAGATA--CAAAACCTCGTAAAATGAAT-AAAAAACAGAGTATTTAAAA-TATATTGGTGTATAT-ATCTTTATATTC-TTTTTTTATTGAGGAAAGTCTAGCATAAAA-----TATTTAT-GAAACTAGAATTGCCTC-TTTAAT-AAAAAGAATTTT-TTATTTTGTGTAAA--------TAAAG---AAATGTTTTTTTATATTC--ATGG-TTTTGATA-TT--TTAA----AGAAGGAAAAAA
>Cochliomyia hominivorax HQ435623
GCTAAATAAGTTGC---TTT--TTCTTTATAT----TTAATATATAAAGAA--AT-----TAAGCACATGTTGTGTTACTGGAAATTA-------TT------TTATTAGTTTCCATAATACTAATAGCTAAAGATA--CAAAACCTAATAAAATGAAT-AAAAAACAGAGTATTTAAAA-TATATTGGTGTATAT-ATTTTTATATTC-TTTTTTTATTGAGGAAAGTCTAGCATAAGA-----TATTTAT-GAAACTAGAATTGCCTC-TTTAAT-AAAAAGAATTTT-TTATTTTGTGTAAA--------TAAAG---AAATGTTTTTTTATATTC--ATGG-TTTTGATA-TT--CTAA----AGAAGGAAAAAA
>Cochliomyia hominivorax HQ435589
GCTAAATAAGTTGC---CTT--TTCTTTATAT----TTAATATATAAAGAA---------TAAGCACATGTTGTGTTACTGGAAATTA-------TT------TTATTAGTTTCCATAATACTAATAGCTAAAGATA--CAAAACCTCATAAAATGAAT-AAAAAACAGAGTATTTAAAA-TATATTGGTGTATAT-ATTTTTATATTC-TTTTTTTATTGGGGAAAGTCTAGCATAAAA-----TATTTAT-GATACTAGAATTGCCTC-TTTAAT-AAAAAGAATTTT-TTATTTTGTGTAAA--------TAAAG---AAATGTTTTTTTATATTC--ATGG-TTTTGATA-TT--TTAA----AGAAGGAAAAAA
>Cochliomyia hominivorax (N=19)
GCTAAATAAGTTGC---TTT--TTCTTTATAT----TTAATATATAAAGAA--AT-----TAAGCACATGTTGTGTTACTGGAAATTA-------TT------TTATTAGTTTCCATAATACTAATAGCTAAAGATA--CAAAACCTCATAAAATGAAT-AAAAAACAGAGTATTTAAAA-TATATTGGTGTATAT-ATTTTTATATTC-TTTTTTTATTGAGGAAAGTCTAGCATAAAA-----TATTTAT-GAAACTAGAATTGCCTC-TTTAAT-AAAAAGAATTTT-TTATTTTGTGTAAA--------TAAAG---AAATGTTTTTTTATATTC--ATGG-TTTTGATA-TT--TTAA----AGAAGGAAAAAA
>Cochliomyia hominivorax HQ435632
GCTAAATAAGTTGC---TTT--TTCTTTATAT----TTAATATATAAAGAA--AT-----TAAGCACATGTTGTGTTACTGGAAATTA-------TT------TTATTAGTTTCCATAATACTAATAGCTAAAGATA--CAAAACCTCATAAAATGAAT-AAAAAACAGAGTATTTAAAA-TATATTGGTGTATATAATTTTTATATTC-TTTTTTTATTGAGGAAAGTCTAGCATAAAA-----TATTTAT-GAAACTAGAATTGCCTC-TTTAAT-AAAAAGAATTTT-TTATTTTGTGTAAA--------TAAAG---AAATG-TTTTTTATATTC--ATGG-TTTTGATA-TT--TTAA----AGAAGGAAAAAA
>Cochliomyia hominivorax HQ435567
GCTAAATAAGTTGC---TTT--TTCTTTATAT----TTAATATATAAAGAA--AT-----TAAGCACATGTTGTGTTACTGGAAATTA-------TT------TTATTAGTTTCCATAATACTAATAGCTAAAGATA--CAAAACCTCATAAAATGAAT-AAAAAACAGAGTATTTAAAA-TATATTGGTGTATAT-ATTTTTATATTC-TTTTTTTATTGAGGAAAGTCTAGCATAAAA-----TATTTAT-GAAACTAGAATTGCCTC-TTTAAT-AAAAAGAATTTT-TTATTTTGTGTAAA--------TAAAG---AAATG-TTTTTTATATTC--ATGG-TTTTGACA-TT--TTAA----AGAAGGAAAAAA
>Cochliomyia hominivorax HQ435588
GCTAAATAAGTTGC---TTT--TTCTTTATAT----TTAATATATAAAGAA--AT-----TAAGCACATGTTGTGTTACTGGAAATTA-------TT------TTATTAGTTTCCATAATACTAATAGCTAAAGATA--CAAAACCTCATAAAATGAAT-AAAAAACAGAGTATTTAAAA-TATATTGGTGTATAT-ATTTTTATATTC-TTTTTTTATTGAGAAAAGTCTAGCATAAAA-----TATTTAT-GAAACTAGAATTGCCTC-TTTAAT-AAAAAGAATTTT-TTATTTTGTGTAAA--------TAAAG---AAATGTTTTTTTATATTC--ATGG-TTTTGATA-TT--TTAA----AGAAGGAAAAAA
>Cochliomyia hominivorax HQ435635
GCTAAATAAGTTGC---TTT--TTCTTTATAT----TTAATATATAAAGAA--AT-----TAAGCACATGTTGTGTTACTGGAAATTA-------TT------TTATTAGTTTCCATAATACTAATAGCTAAAGATA--CAAAACCTCATAAAATGAAT-AAAAAACAGAGTATTTAAAA-TATATTGGTGTATAT-ATTTTTATATTC-TTTTTTTATTGAGGAAAGTCTAGCATATAA---AATATTTAT-GAAACTAGAATTGCCTC-TTTAAT-AAAAAGAATTTT-TTATTTTGTGTAAA--------TAAAG---AAATGTTTTTTTATATTC--ATGG-TTTTGATA-TT--TTAA----AGAAGGAAAAAA
>Cochliomyia hominivorax HQ435601
GCTAAATAAGTTGC---TTT--TTCTTTATAT----TTAATATATAAAGAA--AT-----TAAGCACATGTTGTGTTACTGGAAATTA-------TT------TTATTAGTTTCCATAATACTAATAGCTAAAGATA--CAAAACCTCATAAAATGAAT-AAAAAACAGAGTATTTAAAA-TATATTGGTGTATAT-ATTTTTATATTC-TTTTTTTATTGAGGAAAGTCTAGCATAAAA-----TATTTAT-GAAACTAGAATTGCCTC-TTTAAT-AAAAAGAATTTT-TTATCTTGTGTAAA--------TAAAG---AAATGTTTTTTTATATTC--ATGG-TTTTGATATTT--TTAA----AGAAGGAAAAAA
>Cochliomyia hominivorax (N=2)(2)
GCTAAATAAGTTGC---TTT--TTCTTTATAT----TTAATATATAAAGAA--AT-----TAAGCACATGTTGTGTTACTGGAAATTA-------TT------TTATTAGTTTCCATAATACTAATAGCTAAAGATA--CAAAACCTCATAAAATGAAT-AAAAAACAGAGTATTTAAAA-TATATTGGTGTATATAATTTTTATATTC-TTTTTTTATTGAGGAAAGTCTAGCATAAAA-----TATTTAT-GAAACTAGAATTGCCTC-TTTAAT-AAAAAGAATTTT-TTATTTTGTGTAAA--------TAAAG---AAATGTTTTTTTATATTC--ATGG-TTTTGATA-TT--TTAA----AGAAGGAAAAAA
>Cochliomyia hominivorax HQ435571
GCTAAATAAGTTGC---TTT--TTCTTTATAT----TTAATATATAAAGAA--AT-----TAAGCACATGTTGTGTTACTGGAAATTA-------TT------TTATTAGTTTCCATAATACTAATAGCTAAAGATA--CAAAACCTCATAAAATGAAT-AAAAAACAGAGTATTTAAAA-TATATTGGTGTATAT-ATTTTTATATTC-TTTTTTTATTGGGGAAAGTCTAGCATAAAA-----TATTTAT-GAAACTAGAATTGCCTC-TTTAAT-AAAAAGAATTTT-TTATTTTGTGTAAA--------TAAAG---AAATGTTTTTTTATATTC--ATGG-TTTTGATA-TT--TTAA----AGAAGGAAAAAA
>Cochliomyia hominivorax HQ435638
GCTAAATAAGTTGC---TTT--TTCTTTATAT----TTAATATATAAAGAA--AT-----TAAGCACATGTTGTGTTACTGGAAATTA-------TT------TTATTAGTTTCCATAATACTAATAGCTAAAGATA--CAAAACCTCATAAAATGAAT-AAAAAACAGAGTATTTAAAA-TATATTGGTGTATAT-ATTTTTATATTC-TTTTTTTATTGAGGAAAGTCTAGCATAAAA-----TATTTAT-GAAACTAGAATTGCCTC-TTTAAT-AAAAAGAATTTT-TTATTTTGTGTAAA--------TGAAG---AAATG-TTTTTTATATTC--ATGG-TTTTGATA-TT--TTAA----AGAAGGAAAAAA
>Cochliomyia hominivorax HQ435641
GCTAAATAAGTTGC---TTT--TTCTTTATAT----TTAATATATAAAGAA--AT-----TAAGCACATGTTGTGTTACTGGAAATTA-------TT------TTATTAGTTTCCATAATACTAATAGCTAAAGATA--CAAAACCTCATAAAATGAAT-AAAAAACAGAGTATCTAAAA-TATATTGGTGTATAT-ATTTTTATATTC-TTTTTTTATTGAGGAAAGTCTAGCATAAAA-----TATTTAT-GAAACTAGAATTGCCTC-TTTAAT-AAAAAGAATTTT-TTATTTTGTGTAAA--------TAAAG---AAATG-TTTTTTATATTC--ATGG-TTTTGATA-TT--TTAA----AGAAGGAAAAAA
>Cochliomyia hominivorax HQ435606
GCTAAATAAGTTGC---TTT--TTCTTTATAT----TTAATAAATAAAGAA--AT-----TAAGCACATGTTGTGTTACTGGAAATTA-------TT------TTATTAGTTTCCATAATACTAATAGCTAAAGATA--CAAAACCTCATAAAATGAAT-AAAAAACAGAGTATTTAAAA-TATATTGGTGTATAT-ATTTTTATATTC-TTTTTTTATTGAGGAAAGTCTAGCATAAAA-----TATTTAT-GAAACTAGAATTGCCTC-TTTAAT-AAAAAGAATTTT-TTATTTTGTGTAAA--------TAAAG---AAATG-TTTTTTATATTC--ATGG-TTTTGATA-TT--TTAA----AGAAGGAAAAAA
>Cochliomyia hominivorax (N=6)
GCTAAATAAGTTGC---TTT--TTCTTTATAT----TTAATATATAAAGAA--AT-----TAAGCACATGTTGTGTTACTGGAAATTA-------TT------TTATTAGTTTCCATAATACTAATAGCTAAAGATA--CAAAACCTCATAAAATGAAT-AAAAAACAGAGTATTTAAAA-TATATTGGTGTATAT-ATTTTTATATTC-TTTTTTTATTGAGGAAAGTCTAGCATAAAA-----TATTTAT-GAAACTAGAATTGCCTCTTTTAAT-AAAAAGAATTTT-TTATTTTGTGTAAA--------TAAAG---AAATG-TTTTTTATATTC--ATGG-TTTTGATA-TT--TTAA----AGAAGGAAAAAA
>Cochliomyia hominivorax HQ435574
GCTAAATAAGTTGC---TTT--TTCTTTATAT----TTAATATATAAAGAA--AT-----TAAGCACATGTTGTGTTACTGGAAATTA-------TT------TTATTAGTTTCCATAATACTAATAGCTAAAGATA--CAAAACCTCATAAAATGAAT-AAAAAACAGAGTATTTAAAA-TATATTGGTGTATAT-ATTTTTATATTC--TTTTTTATTGAGGAAAGTCTAGCATAAAA-----TATTTAT-GAAACTAGAATTGCCTCTTTTAAT-AAAAAGAATTTT-TTATTTTGTGTAAA--------TAAAG---AAATG-TTTTTTATATTC--ATGG-TTTTGATA-TT--TTAA----AGAAGGAAAAAA
>Cochliomyia hominivorax HQ435645
GCTAAATAAGTTGC---TTT--TTCTTTATAT----TTAATATATAAAGAA--AT-----TAAGCACATGTTGTGTTACTGGAAATTA-------TT------TTATTAGTTTCCATAATACTAATAGCTAAAGATG--CAAAACCTCATAAAATGAAT-AAAAAACAGAGTATTTAAAA-TATATTGGTGTATAT-ATTTTTATATTC-TTTTTTTATTGAGGAAAGTCTAGCATAAAA-----TATTTAT-GGAACTAGAATTGCCTC-TTTAAT-AAAAAGAATTTT-TTATTTTGTGTAAA--------TAAAG---AAATG-TTTTTTATATTC--ATGG-TTTTGATATTT--TTAA----AGAAGGAAAAAA
>Cochliomyia hominivorax HQ435597
GCTAAATAAGTTGC---TTT--TTCTTTATAT----TTAATATATAAAGAA--AT-----TAAGCACATGTTGTGTTACTGGAAATTA-------TT------TTATTAGTTTCCATAATACTAATAGCTAAAGATA--CAAAACCTCATAAAATGAAT-AAAAAACAGAGTATTTAAAA-TATATTGGTGTATAT-ATTTTTATATTC-TTTTTTTATTGAGGAAAGTCTAGCATAAAA-----TATTTAT-GAAACTAGAATTGCCTC-TTTAAT-AAAAGGAATTTT-TTATTTTGTGTAAA--------TAAAG---AAATG-TTTTTTATATTC--ATGG-TTTTGATATTT--TTAA----AGAAGGAAAAAA
>Cochliomyia hominivorax HQ435559
GCTAAATAAGTTGC---TTC--TTCTTTATAT----TTAATATATAAAGAA--AT-----TAAGCACATGTTGTGTTACTGGAAATTA-------TT------TTATTAGTTTCCATAATACTAATAGCTAAAGATA--CAAAACCTCATAAAATGAAT-AAAAAACAGAGTATTTAAAA-TATATTGGTGTATAT-ATTTTTATATTC-TTTTTTTATTGAGGAAAGTCTAGCATAAAA-----TATTTAT-GAAACTAGAATTGCCTC-TTTAAT-AAAAAGAATTTT-TTATTTTGTGTAAA--------TAAAG---AAATG-TTTTTTATATTC--ATGG-TTTTGATATTT--TTAA----AGAAGGAAAAAA
>Cochliomyia hominivorax HQ435636
GCTAAATAAGTTGC---TTT--TTCTTTATAT----TTAATATATAAAGAA--AT-----TAAGCACATGTTGTGTTACTGGAAATTA-------TT------TTATTAGTTTCCATAATACTAATAGCTAAAGATA--CAAAACCTCATAAAATGAAT-AAAAAACAGAGTATTTAAAA-TATATCGGTGTATAT-ATTTTTATATTC-TTTTTTTATTGAGGAAAGTCTAGCATAAAA-----TATTTAT-GAAACTAGAATTGCCTC-TTTAATAAAAAAGAATTTT-TTATTTTGTGTAAA--------TAAAG---AAATG-TTTTTTATATTC--ATGG-TTTTGATA-TT--TTAA----AGAAGGAAAAAA
>Cochliomyia hominivorax (N=15)
GCTAAATAAGTTGC---TTT--TTCTTTATAT----TTAATATATAAAGAA--AT-----TAAGCACATGTTGTGTTACTGGAAATTA-------TT------TTATTAGTTTCCATAATACTAATAGCTAAAGATA--CAAAACCTCATAAAATGAAT-AAAAAACAGAGTATTTAAAA-TATATTGGTGTATAT-ATTTTTATATTC-TTTTTTTATTGAGGAAAGTCTAGCATAAAA-----TATTTAT-GAAACTAGAATTGCCTC-TTTAAT-AAAAAGAATTTT-TTATTTTGTGTAAA--------TAAAG---AAATG-TTTTTTATATTC--ATGG-TTTTGATA-TT--TTAA----AGAAGGAAAAAA
>Cochliomyia hominivorax HQ435581
GCTAAATAAGTTGC---TTT--TTCTTTATAT----TTAATATATAAAGAA--AT-----TAAGCACATGTTGTGTTACTGGAAATTA-------TT------TTATTAGTTTCCATAATACTAATAGCTAAAGATA--CAAAACCTCATAAAATGAAT-AAAAAACAGAGTATTTAAAA-TATATTGGTGTATAT-ATTTTTATATTC-TTTTTTTATTGAGGAAAGTCTAGCATAAAA-----TATTTAT-G-AACTAGAATTGCCTC-TTTAAT-AAAAAGAATTTT-TTATTTTGCGTAAA--------TAAAG---AAATGTTTTTTTATATTC--ATGG-TTTTGATA-TT--TTAA----AGAAGGAAAAAA
>Cochliomyia hominivorax HQ435626
GCTAAATAAGTTGC---TTT--TTCTTTATAT----TTAATATATAAAGAA--AT-----TAAGCACATGTTGTGTTACTGGAAATTA-------TT------TTATTAGTTTCCATAATACTAATAGCTAAAGATA--CAAAACCTCATAAAATGAAT-AAAAAACAGAGTATTTAAAA-TATATTGGTGTATAT-ATTTTTATATTC-TTTTTTTATTGAGGAAAGTCTAGCATAAAA-----TATTTAT-GAAACTAGAATTGCCTCTTTTAAT-AAAAAGAATTTT-TTATTTTGTGTAAA-------TAAAAG---AAATG-TTTTTTATATTC--ATGG-TTTTGATA-TT--TTAA----AGAAGGAAAAAA
>Cochliomyia hominivorax (N=5)
GCTAAATAAGTTGC---TTT--TTCTTTATAT----TTAATATATAAAGAA--AT-----TAAGCACATGTTGTGTTACTGGAAATTA-------TT------TTATTAGTTTCCATAATACTAATAGCTAAAGATA--CAAAACCTCATAAAATGAAT-AAAAAACAGAGTATTTAAAA-TATATTGGTGTATAT-ATTTTTATATTC-TTTTTTTATTGAGGAAAGTCTAGCATAAAA-----TATTTAT-GAAACTAGAATTGCCTC-TTTAAT-AAAAAGAATTTT-TTATTTTGTGTAAA--------TAAAG---AAATG-TTTTTTATATTC--ATGG-TTTTGATATTT--TTAA----AGAAGGAAAAAA
>Cochliomyia hominivorax HQ435560
GCTAAATAAGTTGC---TTT--TTCTTTATAT----TTAATATATAAAGAAATAT-----TAAGCACATGTTGTGTTACTGGAAATTA-------TT------TTATTAGTTTCCATAATACTAATAGCTAAAGATA--CAAAACCTCATAAAATGAAT-AAAAAACAGAGTATTTAAAA-TATATTGGTGTATAT-ATTTTTATATTC-TTTTTTTATTGAGGAAAGTCTAGCATAAAA-----TATTTAT-GAAACTAGAATTGCCTC-TTTAAT-AAAAAGAATTTT-TTATTTTGTGTAAA--------TAAAG---AAATG-TTTTTTATATTC--ATGG-TTTTGATATTT--TTAA----AGAAGGAAAAAA
>Cochliomyia hominivorax HQ435558
GCTAAATAAGTTGC---TTT--TTCTTTATAT----TTAATATATAAAGAAATAT-----TAAGCACATGTTGTGTTACTGGAAATTA-------TT------TTATTAGTTTCCATAATACTAATAGCTAAAGATA--CAAAACCTCATAAAATGAAT-AAAAAACAGAGTATTTAAAA-TATATTGGTGTATAT-ATTTTTATATTC-TTTTTTTATTGAGGAAAGTCTAGCATAAAA-----TATTTAT-GAAACTAGAATTGCCTC-TTTAAT-AAAAAGAATTTT-TTATTTTGTGTAAA--------TAAAG---AAATG-TTTTTTATATTC--ATGG-TTTTGATATTT--TTAA----AGAAGGAAAAAA
>Cochliomyia macellaria EF560182
GCTAAATAAGTTGC---TTT--TTCTTTATAT----TTAATATATAAAGAA--AT-----TAAGCACATGTTGTATTACTGGAAATTA-------TT-------TATTAGTTTCCATAATACTAATAGCTAAAGATA--CAAAACCTCATAAA-TGAAT-AAAAAACAGAGTATTTAAAA-TATATTGTGTTGTATATTTTTTATATTC-TTTTTTTATTGAGGAAAGTCTAGCATAAAA-----TATTTAT-GAAACTAGAATTGCCTC-TTTAAT-AAAAAGAATTTT-TTATATTGTCCAAA--------TAAAG---AAATGTT----TTTATTC--ATGG-TTTTGATA-TT--TTAA----AGAAAGAAAGAA
>Chrysomya semimetallica EF071975
GCTAAAAAAGTTGC---TTT--TTTTCT--------TTTAAATATTAAAGA--AA-----AAAGCACATGTTGTATTACTGGATGCTA-------TT-----TAATATAGTATTCATAATACTAAAAGCTAAAGATAACCAAAACCTCTCATT--GAAT--AAAATCAGAGTATTTATATTTATAATATGATG-------TGAATATTC-TTTTTTTATTGAGGAAGGTCTAGCATAAAA------ATTTAT-GAAACTAGAATTGCCTC-TTTAAT-AAAAAGAATTTTATAATTATGTGGGAG---------AAAG---AAATGATTCCTTTTATTC--ATGG-TTTTGATA-TT--TTAT----GAAAAATATAAA
>Chrysomya semimetallica (N=9)
GCTAAAAAAGTTGC---TTTTTTTCTTT--------TAAATATTAAAGAAA---------AAAGCACATGTTGTATTACTGGATGCTA-------TT-----TAATATAGTATTCATAATACTAAAAGCTAAAGATAACCAAAACCTCTCATT--GAAT--AAAATCAGAGTATTTATATTTATAATATGATG-------TGAATATTC-TTTTTTTATTGAGGAAGGTCTAGCATAAAA------ATTTAT-GAAACTAGAATTGCCTC-TTTAAT-AAAAAGAATTTTATAATTATGTGGGAG---------AAAG---AAATGATTCCTTTTATTC--ATGG-TTTTGATA-TT--TTAT----GAAAAATATAAA
>Chrysomya latifrons (N=5)
GCTAAAAAAGTTGC---TTT--TTTCTT--------TTAAATATTAAAGAAA--------AAAGCACATGTTGTATTACTGGATGCTA-------TT-------TAATAGTATTCATAATACTAAAAGCTAAAGATAACCAAAACCTCTCATT--GAAT--AAAATCAGAGTATTTATATTTATAAAATGATG-------TGAATATTC-TTTTTTTATTGAGGAAGGTCTAGCATAAAA------ATTTAT-GAAACTAGAATTGCCTC-TTTAAT-AAAAAGAATTTTATAATTATGTGGGAG---------AAAG---AAATGATTC--TTTATTC--ATGG-TTTTGATA-TT--TTAT----GAAAAATATAAA
>Chrysomya nigripes (N=2)
GCTAAAAAAGTTGC---TTTTATT------------TTTCTTTTAAATGGAGAATAAATAGGAGCACATGTTGTATTACTGGATGCAA-------TT------TATTTTGTATTCATAACACTAATGGCTAAAGATA--CAAAACCTCTAAAT--GAAT--AAAATCAGAGTATTTTAA--TAAAATGTTAAA----------ATATTC-TTTTTTTATTGAGGAAAGTCTAGCATAAAA---AATGTTTAT-GAAACTAGAATTGCCTC-TTTAAT-ATAAAGAATTTAATTTATTTGTGAAA---------TAAAG---AAATGATT---TTTATTC--ATGGTTTTTGTTA-TTATTTAT----GATAAAGGAATA
>Chrysomya nigripes (N=5)
GCTAAAAAAGTTGC---TTTTATTTTT---------CTTTTAAATGGAGAATAAATA---GGAGCACATGTTGTATTACTGGATGCAA-------TT------TATTTTGTATTCATAACACTAATGGCTAAAGATA--CAAAACCTCTAAAT--GAAT--AAAATCAGAGTATTTTAA--TAAAATGTTAAA----------ATATTC-TTTTTTTATTGAGGAAAGTCTAGCATAAAA---AATGTTTAT-GAAACTAGAATTGCCTC-TTTAAT-ATAAAGAATTTAATTTATTTGTGAAA---------TAAAG---AAATGATT---TTTATTC--ATGGTTTTTGTTA-TTATTTAT----GATAAAGGAATA
>Hemilucilia semidiaphana JQ246572
GCTAAACAAGTTGC---TTT--TTTATTGTTTT---TAATAATAATAAAAT---------AAAGCACATGTTGTATTTTTGGATAAAT-------TT---------ATTTTATTCATAATACTAATAGCTAAAGATA--CAAAACCTCTCAAA-TGAAT--AAAATCAGAGTATTTTAAAA------ATTTTACAT-TTTTTTATATTC-TTTTTTTATTGAGGAAGGTCTAGCATAAAA---TTTTTTTAT-GAAACTAGAATTGCCTC-TTTAAT-AAAAAGAATTTT-TATTTTTTTAAAAA-----------AG---AAATGATTT--TTTATTC--ATGG-TTTTGATATTT--TTAT----AATTATTTTGAT
>Chrysomya albiceps EF560172
GCTAAAAAAGTTGC---TTA--TTTTCTT-------TTAAAATATTAAAAG--AA-----AAAGCACATGTTGTATTACTGGATAAAA-------TT----T-TGTATTTTATTCATAATACTAATAGCTAAAGATA--CAAAACCTCTAAAT--GAAT--AAAATCAGAGTATTTTAA-------TAAAAT-----TTTAAAATATTC-TTTTTTTATTGAGGAAAGTCTAGCATAAAA------ATTTAT-GAAACTAGAATTGCCTC-TTTAAA-ATAAAGAATTT--CATTTATGTGAATA--------TAAAG---AAATGATT---TTTATTC--ATGG-TTTTGATA-TT--TTAT----GAAAAAGA----
>Chrysomya albiceps EF560173
GCTAAAAAAGTTGCTTATTT--TCTTTTAAAA--------TATTAAAAGAA---------AAAGCACATGTTGTATTACTGGATAAAA--------T----TTTGTATTTTATTCATAATACTAATAGCTAAAGATA--CAAAACCTCTAAAT--GAAT--AAAATCAGAGTATTTTAA------------TAAAATTTTAAAATATTC-TTTTTTTATTGAGGAAAGTCTAGCATAAAA------ATTTAT-GAAACTAGAATTGCCTC-TTTAAA-ATAAAGAATTT--CATTTATGTGAATA--------TAAAG---AAATGATT---TTTATTC--ATGG-TTTTGATA-TT--TTAT----GAAAAAGA----
>Chrysomya rufifacies (N=13)
GCTAAAAAAGTTGC---TTATATTCTT---------TTAAAATATTAAAAGGA-------AAAGCACATGTTGTATTACTGGATAAAA-------TT-----TTGTGTTTTATTCATAATACTAATAGCTAAAGATA--CAAAACCTCTAAAT--GAAT--AAAATCAGAGTATTTTAA------------TAAAATTTTAAAATATTC-TTTTTTTATTGAGGAAGGTCTAGCATAAAA------ATTTAT-GAAACTAGAATTGCCTC-TTTAAA-ATAAAGAATTT--CATTTATGTGAATA--------TAAAG---AAATGATT---TTTATTC--ATGG-TTTTGATA-TTATTTAT----GAAAAAAGA---
>Chrysomya rufifacies DQ310487
GCTAAAAAAGTTGC---TTATATTCTT---------TTAAAATATTAAAAGGA-------AAAGCACATGTTGTATTACTGGATAAAA-------TT-----TTGTGTTTTATTCATAATACTAATAGCTAAAGATA--CAAAACCTCTAAAT--GAAT--AAAATCAGAGTATTTTAA------------TAAAATTTTAAAATATTC-TTTTTTTATTGAGGAAGGTCTAGCATAAAA------ATTTAT-GAAACTAGAATTGCCTC-TTTAAA-ATAAAGAATTT--CATTTATGTGAATA--------TAAAG---AAATGATT---TTTATTC--ATGG-TTTTGATA-TTATTTAT----GGAAAAAAGA--
>Chrysomya villeneuvii (N=7)
GCTAAAAAAGTTGCTTATTT--TCTTTTAAAA--------TATTAAAAGAA---------AAAGCACATGTTGTATTACTGGATAAAA-------TT-----TTGAATTTTATTCATAATACTAATAGCTAAAGATA--CAAAACCTCTAAAT--GAAT--AAAATCAGAGTATTTTAA------------TAAAATTTTAAAATATTC-TTTTTTTATTGAGGAAAGTCTAGCATAAAA------ATTTAT-GAAACTAGAATTGCCTC-TTTAAA-ATAAAGAATTT--CATTTATGTGAATA--------TAAAG---AAATGATT---TCTATTC--ATGG-TTTTGATA-TTATTTAT----GAAAAAGAAT--
>Chrysomya incisuralis DQ310486
GCTAAAAAAGTTGCTTATTT--CCTTTTAAAA--------TATTAAAAGAA---------AAAGCACATGTTGTATTACTGGATAGAA-------TT----TTTTTATTTTATTCATAATACTAAAAGCTAAAGATA--CAAAACCTCTCAAT--GAAT--AAAATCAGAGTATTTTAA------------TAAAATTTTAAAATATTC-TTTTTTTATTGAGGAAGGTCTAGCATAAAA------ATTTAT-GAAACTAGAATTGCCTC-TTTAAA-ATAAAGAATTT--CATTTATGTGATA---------TAAAG---AAATGATT---TTTATTC--ATGG-TTTTGATA-TTTTTTAT----GAAAAAAGAA--
>Chrysomya putoria FJ830689
GCTAAAAAAGTTGC---TTA--TTTTCTT-------TTAAAATATAAAAGA--AA-----TAAGCACATGTTGTATTACTGGATAT---------TT-------------TATTCATAATACTAATAGCTAAAGATA--CAAAACCTCTCAAT--GAAT--AAAATCAGAGTATTTTAAT---------AATATGTTTATTAAATATTC-TTTTTTTATTGAGGAAGGTCTAGCATAAAA------ATTTAT-GAAACTAGAATTGCCTC-TTTAAT-ATAAAGAATTT--CATTTATGTGGATA--------TAAAG---AAATGATT---TTTATTC--ATGG-TTTTGATA-TT--ATAA----GTATATAAAGTA
>Chrysomya putoria EF560176
GCTAAAAAAGTTGC---TTA--TTTTCTT-------TTAAAATATAAAAGA--AA-----TAAGCACATGTTGTATTACTGGATAT---------TT-------------TATTCATAATACTAATAGCTAAAGATA--CAAAACCTCTCAAT--GAAT--AAAATCAGAGTATTTTAAT---------AATATGT---TTAAATATTC-TTTTTTTATTGAGGAAGGTCTAGCATAAAA------ATTTAT-GAAACTAGAATTGCCTC-TTTAAT-ATAAAGAATTT--CATTTATGTGGATA--------TAAAG---AAATGATT---TTTATTC--ATGG-TTTTGATA-TT--ATAA----GTATATAAAGTA
>Chrysomya flavifrons DQ310497
GCTAAAAAAGTTGC---TTT--TTTTTT--------TTTTTTTTTAAGAAAAAGA-----AAAGCACATGTTGTATTACTGGAGACAATAATTAATT------TATATTGTGTTCATAATACTAATAGCTAAAGATA--CAAAACCTCTAAAT--GAAT--AAAATCAGAGTATTTTAA----------TATATATTATTGAAATATTC-TTTTTTTATTGAGGAAGGTCTAGCATAAAA------ATTTAT-GAAACTAGAATTGCCTC-TTTAAT-ATAAAGAATTT--TATTTATGTGAAA---------TAAAG---AAATGATT---TTTATTC--ATGG-TTTTGATA-TT--TTAT----GTGATAAATATA
>Chrysomya flavifrons DQ310496
GCTAAAAAAGTTGC---TTT--TTTTTT--------TTTTTTTTTAAGAAAAAGA-----AAAGCACATGTTGTATTACTGGAGACAATAATTAATT------TATATTGTGTTCATAATACTAATAGCTAAAGATA--CAAAACCTCTAAAT--GAAT--AAAATCAGAGTATTTTAA----------TATATATTATTGAAATATTC-TTTTTTTATTGAGGAAGGTCTAGCATAAAA------ATTTAT-GAAACTAGAATTGCCTC-TTTAAT-ATAAAGAA-TTT-TATTTATGTGAAA---------TAAAG---AAATGATT---TTTATTC--ATGG-TTTTGATA-TT--TTAT----GTGATAAATATA
>Chrysomya flavifrons DQ310494
GCTAAAAAAGTTGC---TTT--TTTTTTTTTTTT--TTTTTTTTTTAAGAA--AA--AGAAAAGCACATGTTGTATTACTGGAGACAATAATTAATT------TATATTGTGTTCATAATACTAATAGCTAAAGATA--CAAAACCTCTAAAT--GAAT--AAAATCAGAGTATTTTAAT----------ATATATTATTGAAATATTC-TTTTTTTATTGAGGAAGGTCTAGCATAAAA------ATTTAT-GAAACTAGAATTGCCTC-TTTAAT-ATAAAGAA-TTT-TATTTATGTGAAA---------TAAAG---AAATGATT---TTTATTC--ATGG-TTTTGATA-TT--TTAT----GTGATAAATATA
>Chrysomya flavifrons DQ310495
GCTAAAAAAGTTGC---TTT--TTTTTT--------TTTTTTTTTTAAGAAAAAGA----AAAGCACATGTTGTGTTACTGGAGACAATAATTAATT------TATATTGTGTTCATAATACTAATAGCTAAAGATA--CAAAACCTCTAAAT--GAAT--AAAATCAGAGTATTTTAA----------TATATATTATTGAAATATTC-TTTTTTTATTGAGGAAGGTCTAGCATAAAA------ATTTAT-GAAACTAGAATTGCCTC-TTTAAT-ATAAAGAATTT--TATTTATGTGAAA---------TAAAG---AAATGATT---TTTATTC--ATGG-TTTTGATA-TT--TTAT----GTGATAAATATA
>Chrysomya varipes DQ310491
GCTAAAAAAGTTGC---TTT--TTC-----------TTTTTTTTTAAAGAA----------AAGCACATGTTGTATTACTGGATATAA----TAATT------TATATTGTATTCATAATACTAATAGCTAAAGATA--CAAAACCTCTAAAT--GAAT--AAAATCAGAGTATTTTAAT----------ATATATTGTTGAAATATTC-TTTTTTTATTGAGGAAAGTCTAGCATAAAA------ATTTAT-GAAACTAGAATTGCCTC-TTTAAT-ATAAAGAATTT--TATTT?TGTGAAA---------TAAAG---AAATGATT---TTTATTC--ATGG-TTTTGATA-TT--TTTT----ATTATGACAAAT
>Hemilucilia segmentaria EF560192
GCTAAATAAGTTGC---TTT--TTTTTTATTGT---TTTTAACAATAAAAT--AA-----TCAGCACATGTTGTATTACTGGATAAAA-------TT------TTTTTTTTATTCATAATACTAATAGCTAAAGATA-CAAAAACCTCTTAAA-TGAAT--AAAATCAGAGTATTTTAAA---TAT-----TATATGTTTATTATATTC-TTTTTTTATTGAGGAAGGTCTAGCATAAAA----ATATTTAT-GAAACTAGAATTGCCTC-TTTAAT-AAAAAGAATTTT-TATTTTTGTTAAAA----------AAG---AAATGATTT--TTTATTC--ATGGTTTTTGATA-TT--TTAA----TTTAAAACAAAA
>Chloroprocta idioidea EF560180
GCTAAAAGAGTTGC---TTA----------------TAATTTTTTTTA------------TAAGCACATGTTGTATTACTGTATATAATAACTTTTACAAAAGTTTTTTGTATTCATAATACTAAAATCTAAAGATTA-CAAAACCTCTCAATA-GAAT--AAAATCAGAGTATTTTAAA-TATATTTATAT-----TTTCTTATATTC-TTTTTTTATCGAGGAAGGTCTAGCATAAAA-----TATTTAT-GAAACTAGAATTGCCTC-TTTAAT-AAAAAGAATTTT----TTTAATTATAA---------AAAG---AAATGTAT---TTTATTCTAATGGTTTTTGTTA-TC--TAAAATTTATAAAAATAAAT
>Lucilia cuprina JQ811318
GCTAAATAAGTTGC---TTT--TTAAATAAAATCCATTTTTATTTT--------------AAAGCACATGTTGTATTACTGGATACGC-------TT---------TTTGTATCCATAATACTAAAAGTTAAAGATA--CAAAACCTCACATT--GAAT--AAAATCAGAGTATTTT------TAAAATTATATAT-TTTATTATATTC-TTTTTTTATTGAGGAAAGTCTAGCATAAAA-----TATTTAT-GAAACTAGAATTGCCTC-TCTAAAATAAAAGAA-----AAAAAATACGAAAA--TTAAAAAAGAG---AAATGATT---ATTATTC--ATGG-TTTTGATA-TT--TTAATATTAATAAATAAAAA
>Calliphora vomitoria AF498021
GCTAAATAAGTTGC---TTT--------AAAAAAAATTTTTTTTTT--------------AAAGCACATGTTGTATTATTGGATATTC-------TA------TTTTGAGTATTCATAATACTAAAAGTTAAAGATA--CAAAACCTCTAAC---GAAT--AAAATCAGAGTATTTAA--------TATTATATAT----TTTATATTCTTTTTTTTATTGAGGAAGGTCTAGCATAAAA---TATTTTTAT-GAAACTAGAATTGCCTC-TCTATTTAAAAAAATTTTTTTTTTTTTATACAGA--AT----AAAAA---AAATGATTT--ACTATTC--GGGG-TTTTGATA-TT--TTAT----GATAATGAAAAA

[COII]
>Phormia regina NICC0271
TTAATATTTATATTATTCTTTAATAAATATGTAAATCGATATCTACTCCATGGACAAACTATTGAAATTATTTGAACAATTTTACCTGCAATTATTTTGTTATTTATTGCTTTTCCTTCTTTACGACTTCTTTACTTACTAGATGAAATTAATGAACCTTCAATTACTTTAAAGGCAATTGGACATCAATGATATTGAAGTTATGAATATTCTGATTTTGCAAACATTGAATTTGATTCTTATATAATTCCTACAAATGAATTATCAATTGATAGTTTTCGTTTATTAGACGTTGATAATCGAGTAGTTTTACCAATAAATTCACAAATTCGAATTTTAGTGACAGCAGCCGATGTAATTCATTCATGAACTATTCCAGCTTTAGGAGTTAAGGTTGATGGTACACCTGGACGACTAAATCAAACTAATTTCTTAATTAATCGACCAGGTTTATTTTATGGACAATGTTCAG
>Phormia regina NICC0256
TTAATATTTATATTATTCTTTAATAAATATGTAAATCGATATCTACTCCATGGACAAACTATTGAAATTATTTGAACAATTTTACCTGCAATTATTTTGTTATTTATTGCTTTTCCTTCTTTACGACTTCTTTACTTACTAGATGAAATTAATGAACCTTCAATTACTTTAAAGGCAATTGGACATCAATGATATTGAAGTTATGAATATTCTGATTTTGCAAACATTGAGTTTGATTCTTATATAATTCCTACAAATGAATTATCAATTGATAGTTTTCGTTTATTAGACGTTGATAATCGAGTAGTTTTACCAATAAATTCACAAATTCGAATTTTAGTGACAGCAGCCGATGTGATTCATTCATGAACTATTCCAGCTTTAGGAGTTAAGGTTGATGGTACACCTGGACGACTAAATCAAACTAATTTCTTAATTAATCGACCAGGTTTATTTTATGGACAATGTTCAG
>Phormia regina NICC0260
TTAATATTTATATTATTCTTTAATAAATATGTAAATCGATATCTACTCCACGGACAAACTATTGAAATTATTTGAACAATTTTACCTGCAATTATTTTGTTATTTATTGCTTTTCCTTCTTTACGACTTCTTTACTTACTAGATGAAATTAATGAACCTTCAATTACTTTAAAGGCAATTGGACATCAATGATATTGAAGTTATGAATATTCTGATTTTGCAAACATTGAGTTTGATTCTTATATAATTCCTACAAATGAATTATCAATTGATAGTTTTCGTTTATTAGACGTTGATAATCGAGTAGTTTTACCAATAAATTCACAAATTCGAATTTTAGTGACAGCAGCCGATGTAATTCATTCATGAACTATTCCAGCTTTAGGAGTTAAGGTTGATGGTACACCTGGACGACTAAATCAAACTAATTTCTTAATTAATCGACCAGGTTTATTTTATGGACAATGTTCAG
>Phormia regina NICC0262
TTAATATTTATATTATTCTTTAATAAATATGTAAATCGATATCTACTCCATGGACAAACTATTGAAATTATTTGAACAATTTTACCTGCAATTATTTTGTTATTTATTGCTTTTCCTTCTTTACGACTTCTTTACTTACTAGATGAAATTAATGAACCTTCAATTACTTTAAAGGCAATTGGACATCAATGATATTGAAGTTATGAATATTCTGATTTTGCAAACATTGAGTTTGATTCTTATATAATTCCTACAAATGAATTATCAATTGATAGTTTTCGTTTATTAGACGTTGATAATCGAGTAGTTTTACCAATAAATTCACAAATTCGAATTTTAGTAACAGCAGCCGATGTAATTCATTCATGAACTATTCCAGCTTTAGGAGTTAAGGTTGATGGTACACCTGGACGACTAAATCAAACTAATTTCTTAATTAATCGACCAGGTTTATTTTATGGACAATGTTCAG
>Phormia regina NICC0265
TTAATATTTATATTATTCTTTAATAAATATGTAAATCGATATCTACTCCATGGACAAACTATTGAAATTATTTGAACAATTTTACCTGCAATTATTTTATTATTTATTGCTTTTCCTTCTTTACGACTTCTTTACTTACTAGATGAAATTAATGAACCTTCAATTACTTTAAAGGCAATTGGACATCAATGATATTGAAGTTATGAATATTCTGATTTTGCAAACATTGAGTTTGATTCTTATATAATTCCTACAAATGAATTATCAATTGATAGTTTTCGTTTATTAGACGTTGATAATCGAGTAGTTTTACCAATAAATTCACAAATTCGAATTTTAGTGACAGCAGCCGATGTAATTCATTCATGAACTATTCCAGCTTTAGGAGTTAAGGTTGATGGTACACCTGGACGACTAAATCAAACTAATTTCTTAATTAATCGACCAGGTTTATTTTATGGACAATGTTCAG
>Phormia regina NICC0270
TTAATATTTATATTATTCTTTAATAAATATGTAAATCGATATCTACTCCATGGACAAACTATTGAAATTATTTGAACAATTTTACCTGCAATTATTTTGTTATTTATTGCTTTTCCTTCTTTACGACTTCTTTACTTACTAGATGAAATTAATGAACCTTCAATTACTTTAAAGGCAATTGGGCATCAATGATATTGAAGTTATGAATATTCTGATTTTACAAACATTGAGTTTGATTCTTATATAATTCCTACAAATGAATTATCAATTGATAGTTTTCGTTTATTAGACGTTGATAATCGAGTAGTTTTACCAATAAATTCACAAATTCGAATTTTAGTGACAGCAGCCGATGTAATTCATTCATGAACTATTCCAGCTTTAGGAGTTAAGGTTGATGGTACACCTGGACGACTAAATCAAACTAATTTCTTAATTAATCGACCAGGTTTATTTTATGGACAATGTTCAG
>Phormia regina NICC0255-0257to0259-0261-0263-0264-0266to0269- 0272to0277 DQ345102 GQ223330 AF295550
TTAATATTTATATTATTCTTTAATAAATATGTAAATCGATATCTACTCCATGGACAAACTATTGAAATTATTTGAACAATTTTACCTGCAATTATTTTGTTATTTATTGCTTTTCCTTCTTTACGACTTCTTTACTTACTAGATGAAATTAATGAACCTTCAATTACTTTAAAGGCAATTGGACATCAATGATATTGAAGTTATGAATATTCTGATTTTGCAAACATTGAGTTTGATTCTTATATAATTCCTACAAATGAATTATCAATTGATAGTTTTCGTTTATTAGACGTTGATAATCGAGTAGTTTTACCAATAAATTCACAAATTCGAATTTTAGTGACAGCAGCCGATGTAATTCATTCATGAACTATTCCAGCTTTAGGAGTTAAGGTTGATGGTACACCTGGACGACTAAATCAAACTAATTTCTTAATTAATCGACCAGGTTTATTTTATGGACAATGTTCAG
>Phormia regina NICC0044
TTAATATTTATATTATTCTTTAATAAATACGTAAATCGATATCTACTTCATGGACAAACTATTGAAATTATTTGAACAATTTTACCTGCGATTATTTTATTATTTATTGCTTTTCCTTCTTTACGACTTCTTTACTTACTAGATGAAATTAATGAACCTTCAATTACTTTAAAGGCAATTGGACATCAGTGATATTGAAGTTATGAATACTCCGACTTTGCAAACATTGAATTTGATTCTTATATAATTCCTACAAATGAATTATCAATTGATAGTTTTCGTTTATTAGACGTTGATAATCGAGTAGTTTTACCAATAAATTCACAAATTCGAATTTTAGTAACAGCAGCTGATGTAATTCATTCATGAACTATCCCAGCTTTAGGAGTTAAGGTTGATGGAACACCGGGTCGATTAAATCAAACTAATTTCTTAATTAATCGACCAGGCTTATTTTACGGACAATGTTCAG
>Phormia regina NICC0048-0054
TTAATATTTATATTATTCTTTAATAAATACGTAAATCGATATCTACTTCATGGACAAACTATTGAAATTATTTGAACAATTTTACCTGCAATTATTTTATTATTTATTGCTTTTCCTTCTTTACGACTTCTTTACTTACTAGATGAAATTAATGAACCTTCAATTACTTTAAAGGCAATTGGACATCAGTGATATTGAAGTTATGAATACTCCGACTTTGCAAACATTGAATTTGATTCTTATATAATTCCTACAAATGAATTATCAATTGATAGTTTTCGTTTATTAGACGTTGATAATCGAGTAGTTTTACCAATAAATTCACAAATTCGAATTTTAGTAACAGCAGCTGATGTAATTCATTCATGAACTATCCCAGCTTTAGGAGTTAAGGTTGATGGAACACCGGGTCGATTAAATCAAACTAATTTCTTAATTAATCGACCAGGCTTATTTTACGGACAATGTTCAG
>Protophormia terraenovae AF295553
TTAATATTTATATTATTTTTCAACAAATATGTAAATCGATACTTACTTCATGGACAAACTATTGAAATTATTTGAACAATTTTACCTGCAATTATTTTATTATTTATTGCTTTTCCTTCTCTACGACTTTTATACTTATTAGATGAAATTAATGAACCTTCAATTACCTTAAAGGCAATTGGACACCAATGATACTGAAGTTATGAATATTCAGATTTTGCAAATATTGAATTTGATTCTTATATAATTCCTACAAATGAATTATCAATTGATAGTTTCCGTTTATTAGACGTTGATAATCGAGTAGTTTTACCAATAAATTCACAAATTCGAATTTTAGTAACAGCAGCTGATGTAATTCATTCATGAACTATCCCAGCTTTAGGAGTTAAGGTAGATGGTACACCCGGACGATTAAACCAAACAAACTTTTTAATTAATCGACCAGGTTTATTTTATGGACAATGTTCAG
>Chrysomya megacephala FJ153268
TTAATATTTATGTTATTTTTTAATAAGTACGTAAATCGATATTTACTTCACGGACAAACTATTGAAATTATTTGAACAATTCTACCTGCAATTATTTTATTATTTATTGCTTTTCCTTCTTTACGACTTTTATACTTATTAGATGAAATCAATGAACCTTCCATTACTTTAAAGGCTATTGGACATCAATGATATTGAAGTTATGAATATTCAGATTTTGCTAATATTGAATTTGATTCATACATAATTCCTACTAACGAACTATCAATTGATAGCTTCCGTCTACTAGACGTTGATAATCGAGTAGTATTACCAATAAATTCACAAATTCGAATTTTAGTAACAGCAGCTGACGTAATTCATTCATGAACTATTCCAGCTTTAGGAGTTAAGGTAGATGGTACACCAGGACGATTAAATCAAACTAATTTCTTAATTAATCGACCTGGTTTATTTTATGGACAATGTTCAG
>Chrysomya megacephala FJ153258
TTAATATTTATGTTATTTTTTAATAAGTACGTAAATCGATATTTACTTCATGGACAAACTATTGAAATTATTTGAACAATTCTACCTGCAATTATTTTATTATTTATTGCTTTTCCTTCTTTACGACTTTTATACTTATTAGATGAAATCAATGAACCTTCAATTACTTTAAAGGCTATTGGACATCAATGATATTGAAGTTATGAATATTCAGATTTTGCTAATATTGAATTTGATTCATACATAATTCCTACTAACGAACTATCAATTGATAGCTTCCGTCTACTAGACGTTGATAATCGAGTAGTATTACCAATAAATTCACAAATTCGAATTTTAGTAACAGCAGCTGACGTAATTCATTCATGAACTATTCCAGCTTTAGGAGTTAAGGTAGATGGTACACCAGGACGATTAAATCAAACTAATTTCTTAATTAATCGACCTGGTTTATTTTATGGACAATGTTCAG
>Chrysomya saffranea AY842673
TTAATATTTATGTTATTTTTTAATAAGTACGTAAATCGATATTTACTTCACGGACAAACTATTGAAATTATTTGAACAATT?TACCTGCAATTATTTTATTATTTATTGCTTTTCCTTCTTTACGACTTTTATACTTATTAGATGAAATCAATGAACCTTCAATTACTTTAAAGGCTATTGGACATCAATGATATTGAAGTTATGAATATTCAGATTTTGCTAATATTGAATTTGATTCATACATAATTCCTACTAACGAACTATCAATTGATAG?TTCCGTCTACTAGA?GTTGATAATCGAGTAGTATTACCAATAAATTCACAAATTCGAATTTTAGTAACAGCAGCTGACGTAATTCATTCATGAACTATTCCAGCTTTAGGAGTTAAGGTAGATGGTACACCAGGACGATTAAATCAAACTAATTTCTTAATTAATCG?CCTGGTTTATTTTATGGACAATGTTCAG
>Chrysomya megacephala EF125864
TTAATATTTATGTTATTTTTTAATAAGTACGTAAATCGATATTTACTTCACGGACAAACTATTGAAATTATTTGAACAATTCTACCTGCAATTATTTTATTATTTATTGCTTTTCCTTCTTTACGACTTTTATACTTATTAGATGAAATCAATGAACCTTCAATTACTTTAAAGGCTATTGGACATCAATGATATTGAAGTTATGAATATTCAGATTTTGCTAATATTGAATTTGATTCATACATAATTCCTACTAACGAACTATCAATTGATAGCTTCCGTCTACTAGACGTTGATAATCGAGTAGTATTACCAATAAATTCACAAATTCGAATTTTAGTAACAGCAGCTGACGTAATTCATTCATGAACTATTCCAGCTTTAGGAGTTAAGGTAGATGGTACACCAGGACGATTAAATCAAACTAATTTATTAATTAATCGACCTGGTTTATTTTATGGACAATGTTCAG
>Chrysomya megacephala (N=2)
TTAATATTTATGTTATTTTTTAATAAGTACGTAAATCGATATTTACTTCACGGACAAACTATTGAAATTATTTGAACAATTCTACCTGCAATTATTTTATTATTTATTGCTTTCCCTTCTTTACGACTTTTATACTTATTAGATGAAATCAATGAACCTTCAATTACTTTAAAGGCTATTGGACATCAATGATATTGAAGTTATGAATATTCAGATTTTGCTAATATTGAATTTGATTCATACATAATTCCTACTAACGAACTATCAATTGATAGCTTCCGTCTACTAGACGTTGATAATCGAGTAGTATTACCAATAAATTCACAAATTCGAATTTTAGTAACAGCAGCTGACGTAATTCATTCATGAACTATTCCAGCTTTAGGAGTTAAGGTAGATGGTACACCAGGACGATTAAATCAAACTAATTTCTTAATTAATCGACCTGGTTTATTTTATGGACAATGTTCAG
>Chrysomya pinguis DQ345101
TTAATATTTATGTTATTTTTTAACAAGTACGTAAATCGATATTTACTTCACGGACAAACTATTGAAATTATTTGAACAATTCTACCTGCAATTATTTTATTATTTATTGCTTTCCCTTCTCTACGACTTTTATACTTATTAGATGAAATCAATGAACCTTCAATTACTTTAAAGGCTATTGGTCATCAATGATATTGAAGTTATGAATATTCAGATTTTGCTAATATTGAATTTGATTCATACATGATTCCTACTAATGAATTATCAATTGATAGCTTCCGTCTATTAGATGTTGATAATCGAGTAGTTTTACCAATAAACTCTCAAATTCGAATTTTAGTAACAGCAGCTGACGTAATTCATTCATGAACTATTCCAGCTTTAGGAGTTAAGGTAGATGGTACACCAGGACGATTAAATCAAACTAATTTCTTAATTAATCGACCTGGTTTATTTTATGGACAATGTTCAG
>Chrysomya megacephala (N=21) Chrysomya rufifacies FJ839395
TTAATATTTATGTTATTTTTTAATAAGTACGTAAATCGATATTTACTTCACGGACAAACTATTGAAATTATTTGAACAATTCTACCTGCAATTATTTTATTATTTATTGCTTTTCCTTCTTTACGACTTTTATACTTATTAGATGAAATCAATGAACCTTCAATTACTTTAAAGGCTATTGGACATCAATGATATTGAAGTTATGAATATTCAGATTTTGCTAATATTGAATTTGATTCATACATAATTCCTACTAACGAACTATCAATTGATAGCTTCCGTCTACTAGACGTTGATAATCGAGTAGTATTACCAATAAATTCACAAATTCGAATTTTAGTAACAGCAGCTGACGTAATTCATTCATGAACTATTCCAGCTTTAGGAGTTAAGGTAGATGGTACACCAGGACGATTAAATCAAACTAATTTCTTAATTAATCGACCTGGTTTATTTTATGGACAATGTTCAG
>Chrysomya megacephala EU661334
TTAATATTTATGTTATTTTTTAATAAGTACGTAAATCGATATTTACTTCACGGACAAACTATTGAAATTATTTGAACAATTCTACCTGCAATTATTTTATTATTTATTGCTTTTCCTTCTTTACGACTTTTATACTTATTAGATGAAATCAATGAACCTTCAATTACTTTAAAGGCTATTGGACATCAATGATATTGAAGTTATGAATATTCAGATTTTGCTAATATTGAATTTGATTCATACATAATTCCTACTAACGAACTATCAATTGATAGCTTCCGTTTACTAGACGTTGATAATCGAGTAGTATTACCAATAAATTCACAAATTCGAATTTTAGTAACAGCAGCTGACGTAATTCATTCATGAACTATTCCAGCTTTAGGAGTTAAGGTAGATGGTACACCAGGACGATTAAATCAAACTAATTTCTTAATTAATCGACCTGGTTTATTTTATGGACAATGTTCAG
>Chrysomya bezziana AF295548
TTAATATTTATACTATTTTTTAACAAATATGTAAATCGATATTTACTTCACGGACAAACTATTGAAATTATTTGAACAATTCTACCTGCAATTATTTTATTATTTATTGCTTTTCCTTCTTTACGACTTTTATACTTATTAGATGAAATTAATGAACCTTCAATTACTTTAAAGGCTATTGGTCATCAATGATATTGAAGTTATGAATATTCAGATTTTGCTAACATTGAATTTGATTCATATATAATCCCTACTAACGAATTATCAATTGACAGCTTCCGTCTATTAGATGTTGATAATCGAGTAGTATTACCAATAAATTCACAAATTCGAATCTTAGTAACAGCAGCTGATGTAATTCATTCATGAACTATTCCAGCTTTAGGGGTTAAGGTAGATGGTACACCAGGTCGATTAAATCAAACTAATTTTTTAATTAATCGACCTGGTTTATTTTATGGACAATGCTCAG
>Chrysomya putoria AF295554
TTAATATTTATATTATTTTTTAACAAATATGTAAATCGATACTTACTTCATGGACAAACTATTGAAATTATTTGAACAATTTTACCTGCAATTATTTTATTATTTATTGCTTTCCCTTCTCTTCGACTTTTATATTTATTAGACGAAATTAATGAACCTTCAATTACTTTAAAGGCAATTGGTCACCAATGATATTGAAGTTATGAATATTCAGATTTTGCTAATATTGAATTTGATTCTTACATAATTCCTACTAATGAACTATCAACTGATGGTTTTCGTCTTTTAGATGTTGATAATCGAGTAGTTTTACCTATAAATTCACAAATTCGAATTTTAGTTACAGCAGCTGACGTAATTCATTCATGAACTATTCCAGCTTTAGGAGTTAAGGTAGATGGTACACCTGGTCGATTAAATCAAACTAATTTTTTAATTAATCGTCCTGGTTTATTTTATGGACAATGTTCAG
>Chrysomya nigripes JN229002
TTAATATTTATATTATTTTTTAATAAGTATGTAAATCGATATTTACTTCACGGACAAACTATTGAAATTATTTGAACAATTTTACCCGCAATTATTTTATTATTTATTGCTTTCCCTTCTTTACGACTTTTATACTTATTAGATGAAATTAATGAACCTTCTATTACTTTAAAGGCAATTGGTCATCAATGATATTGAAGTTATGAATATTCAGATTTTGCTAATATTGAATTTGATTCTTACATAATTCCTACTAATGAATTACCAGTAGACGGTTTTCGTCTTCTAGATGTTGATAATCGAGTAGTTTTACCTATAAATTCACAAATTCGAATTTTAGTAACAGCAGCTGATGTAATTCACTCATGAACTATTCCAGCTTTAGGAGTTAAGGTAGATGGTACACCTGGTCGATTAAATCAAACTAACTTTTTAATTAATCGACCTGGTTTATTTTATGGACAATGTTCAG
>Chrysomya nigripes GU174026
TTAATATTTATATTATTTTTTAATAAGTATGTAAATCGATATTTACTTCACGGACAAACTATTGAAATTATTTGAACAATTTTACCCGCAATTATTTTATTATTTATTGCTTTCCCTTCTTTACGACTTTTATACTTATTAGATGAAATTAATGAACCTTCTATTACTTTAAAGGCAATTGGTCATCAATGATATTGAAGTTACGAATATTCAGATTTTGCTAATATTGAATTTGACTCTTACATAATTCCTACTAATGAATTACCAGTAGACGGTTTTCGTCTTCTAGATGTTGATAATCGAGTAGTTTTACCTATAAATTCACAAATTCGAATTTTAGTAACAGCAGCTGATGTAATTCACTCATGAACTATTCCAGCTTTAGGAGTTAAGGTAGATGGTACACCTGGTCGATTAAATCAAACTAACTTTTTAATTAATCGACCTGGTTTATTTTATGGACAATGTTCAG
>Chrysomya nigripes AY842669
TTAATATTTATATTATTTTTTAATAAGTATGTAAATCGATATTTACTTCACGGACAAACTATTGAAATTATTTGAACAATTTTACCCGCAATTATTTTATTATTTATTGCTTTCCCTTCTTTACGACTTTTATACTTATTAGATGAAATTAATGAACCTTCTATTACTTTAAAGGCAATTGGTCATCAATGATATTGAAGTTACGAATATTCAGATTTTGCTAATATTGAATTTGATTCTTACATAATTCCTACTAATGAATTACCAGTAGATGGTTTTCGTCTTCTAGATGTTGATAATCGAGTAGTTTTACCTATAAATTCACAAATTCGAATTTTAGTAACAGCAGCTGATGTAATTCACTCATGAACTATTCCAGCTTTAGGAGTTAAGGTAGATGGTACACCTGGTCGATTAAATCAAACTAACTTTTTAATTAATCGACCTGGTTTATTTTATGGACAATGTTCAG
>Chrysomya semimetallica AF295562
TTAATATTTATATTATTTTTTAATAAGTATGTAAATCGATATCTACTTCACGGACAAACTATTGAAATTATTTGAACTATTTTACCTGCAATTATTTTATTATTTATTGCTTTCCCTTCCTTACGACTTTTATATTTACTTGATGAAATTAATGAACCCTCAATTACTTTAAAGGCTATTGGTCATCAATGATATTGAAGTTATGAATATTCAGATTTTGCAAATATTGAATTTGATTCTTACATAATTCCTACTAATGAATTATCAATTGATAACTTCCGTTTATTAGACGTTGATAATCGAGTAATTTTACCTATAAATTCACAAATCCGAATTTTAGTAACAGCAGCTGATGTAATTCATTCATGAACTATTCCAGCTTTAGGAGTTAAGGTAGACGGTACCCCAGGACGACTAAATCAAACTAATTTTTTAATTAATCGACCTGGTTTATTTTATGGGCAATGTTCAG
>Chrysomya semimetallica (N=2) Chrysomya latifrons AY842667
TTAATATTTATATTATTTTTTAATAAGTATGTAAATCGATATTTACTTCACGGACAAACTATTGAAATTATTTGAACTATTTTACCTGCAATTATTTTATTATTTATTGCTTTCCCTTCCCTACGACTTTTATACTTACTTGATGAAATTAATGAACCTTCAATTACTTTAAAGGCTATTGGTCATCAATGATATTGAAGTTATGAATATTCAGACTTTGCAAATATTGAATTTGATTCTTACATAATTCCTACTAATGAATTATCAATCGATAGCTTCCGTTTATTAGACGTTGATAATCGAGTAGTTTTACCTATAAATTCACAAATCCGAATTTTAGTAACAGCAGCTGACGTAATTCACTCATGAACTATTCCAGCTTTAGGAGTTAAGGTAGATGGTACCCCAGGACGACTAAATCAAACTAATTTTTTAATTAATCGACCTGGTTTATTTTATGGACAATGTTCAG
>Chrysomya varipes AY012550
TTAATATTTATACTATTTTTTAACAAATATGTAAATCGATACTTACTACACGGTCAAACTATTGAAATTATTTGAACAATTCTACCAGCAATTATTTTATTATTTATTGCTTTCCCTTCTTTACGACTTTTATATTTATTAGATGAAATTAATGAACCTTCAATTACTTTAAAGGCTATTGGACACCAATGATACTGAAGTTATGAATATTCAGATTTCGCAAATATTGAATTTGATTCTTATATAATTCCTACTAATGAATTAGCAGTTGATGGATTTCGTTTATTAGACGTTGATAATCGAGTAGTTTTACCTATAAATTCACAAATTCGAATTTTAGTAACAGCAGCTGATGTAATTCATTCATGAACTATTCCAGCTTTAGGAGTAAAGGTAGATGGAACACCAGGACGATTAAACCAAACTAATTTCTTAATTAATCGACCCGGTTTATTTTACGGACAATGTTCAG
>Chrysomya varipes (N=5)
TTAATATTTATACTATTTTTTAACAAATATGTAAATCGATACTTACTACACGGTCAAACTATTGAAATTATTTGAACAATTCTACCAGCAATTATTTTATTATTTATTGCTTTCCCTTCTTTACGACTTTTATATTTATTAGATGAAATTAATGAACCTTCAATTACTTTAAAGGCTATTGGACACCAATGATACTGAAGTTATGAATATTCAGATTTCGCAAATATTGAATTTGATTCTTATATAATTCCTACTAATGAATTAGCAGTTGATGGATTTCGTTTATTAGACGTTGATAATCGAGTAGTTTTACCTATAAATTCACAAATTCGAATTTTAGTAACAGCAGCTGATGTAATTCATTCATGAACTATTCCAGCTTTAGGAGTAAAGGTAGATGGAACACCAGGACGATTAAACCAAACTAATTTCTTAATTAATCGACCTGGTTTATTTTACGGACAATGTTCAG
>Chrysomya norrisi AF295552
TTAATATTTATGTTATTTTTTAATAAATACGTAAATCGATATTTACTTCACGGACAAACTATTGAAATTATTTGAACAATTTTACCTGCAATTATTTTATTATTTATTGCTTTCCCTTCTTTACGACTTTTATACTTATTAGATGAAATTAATGAACCTTCAATTACTTTAAAGGTTATTGGACACCAATGATATTGAAGTTATGAATATTCAGATTTCGCAAATATTGAATTTGACTCTTATATAATCCCTACTAATGAATTAGCAGTTGATGGATTTCGTTTATTAGATGTTGATAACCGAGTAGTTTTACCTATAAATTCTCAAATTCGAATTTTAGTAACAGCAGCTGACGTAATTCATTCATGAACTATTCCAGCTTTAGGAGTAAAGGTAGATGGAACACCTGGACGATTAAACCAAACTAATTTTTTAATTAATCGACCTGGTTTATTTTATGGACAATGTTCAG
>Chrysomya flavifrons AY842664
TTAATATTCATATTATTTTTTAATAAGTATGTAAATCGATACTTACTACACGGTCAAACTATTGAAATTATTTGAACAATTTTACCAGCAATTATTTTACTATTTATTGCTTTTCCTTCTTTACGACTTTTATACTTATTAGATGAAATTAATGAACCTTCAATTACTTTAAAGGCTATTGGTCATCAATGGTACTGAAGTTATGAATATTCAGATTTTGCAAATATTGAATTTGATTCTTATATAATTCCTACTAATGAATTAGCAGTTGATGGTTTCCGTTTACTAGATGTTGACAATCGAGTAATTTTACCAATAAATTCACAAATTCGAATTTTAGTAACAGCAGCTGACGTAATTCATTCATGAACTATTCCAGCTTTAGGAGTAAAGGTAGATGGAACACCTGGTCGATTAAATCAAACTAACTTCTTAATTAATCGACCTGGTCTATTTTATGGACAATGTTCAG
>Chrysomya rufifacies JN228997
CTAATATTCATATTATTTTTTAATAAATACGTAAATCGATATTTACTTCACGGACAAACTATTGAAATTATTTGAACAATTTTACCAGCAATTATTTTATTATTTATTGCTTTTCCTTCTTTACGATTATTATATTTATTAGATGAAATTAACGAACCCTCAATTACTTTAAAGGCAATTGGACATCAATGATATTGAAGTTATGAATATTCAGATTTTGCTAATATTGAATTTGATTCTTATATAATTCCTACAAATGAATTATCAGTTGATAGCTTTCGTTTATTAGACGTTGATAATCGAGTAGTTTTACCTATAAATTCACAAATTCGAATTTTAGTAACAGCCGCTGACGTAATTCATTCATGAACTATTCCAGCTTTAGGAGTTAAGGTAGATGGTACTCCAGGTCGATTAAACCAAACTAATTTTTTAATTAACCGACCTGGATTATTTTATGGACAATGTTCAG
>Chrysomya rufifacies (N=6)
CTAATATTCATATTATTTTTTAATAAATACGTAAATCGATATTTACTTCACGGACAAACTATTGAAATTATTTGAACAATTTTACCAGCAATTATTTTATTATTTATTGCTTTTCCTTCTTTACGATTATTATATCTATTAGATGAAATTAACGAACCCTCAATTACTTTAAAGGCAATTGGACATCAATGATATTGAAGTTATGAATATTCAGATTTTGCTAATATTGAATTTGATTCTTATATAATTCCTACAAATGAATTATCAATTGATAGTTTTCGTTTATTAGATGTTGATAATCGAGTAGTTTTACCTATAAATTCACAAATTCGAATTTTAGTAACAGCCGCTGACGTAATTCATTCATGAACTATTCCAGCTTTAGGAGTTAAGGTAGATGGTACTCCAGGTCGATTAAACCAAACTAATTTTTTAATTAACCGACCTGGATTATTTTATGGACAATGTTCAG
>Chrysomya rufifacies FJ839421
CTAATATTCATATTATTTTTTAATAAATACGTAAATCGATATTTACTTCACGGACAAACTATTGAAATTATTTGAACAATTTTACCAGCAATTATTTTATTATTTATTGCTTTTCCTTCTTTACGATTATTATATTTATTAGATGAAATTAACGAACCCTCAATTACTTTAAAGGCAATTGGACATCAATGATATTGAAGTTATGAATATTCAGATTTTGCCAATATTGAATTTGATTCTTATATAATTCCTACAAATGAATTATCAATTGATAGTTTTCGTTTATTAGATGTTGATAATCGAGTAGTTTTACCTATAAATTCACAAATTCGAATTTTAGTAACAGCCGCTGACGTAATTCATTCATGAACTATTCCAGCTTTAGGAGTTAAGGTAGATGGTACTCCAGGTCGATTAAACCAAACTAATTTTTTAATTAACCGACCTGGATTATTTTATGGACAATGTTCAG
>Chrysomya rufifacies JN228998
CTAATATTTATATTATTTTTTAATAAATACGTAAATCGATATTTACTTCACGGACAAACTATTGAAATTATTTGAACAATTTTACCAGCAATTATTTTATTATTTATTGCTTTTCCTTCTTTACGATTATTATATTTATTAGATGAAATTAACGAACCCTCAATTACTTTAAAGGCAATTGGACATCAATGATATTGAAGTTATGAATATTCAGATTTTGCTAATATTGAATTTGATTCTTATATAATTCCTACAAATGAATTATCAGTTGATAGCTTTCGTTTATTAGATGTTGATAATCGAGTAGTTTTACCTATAAATTCACAAATTCGAATTTTAGTAACAGCCGCTGACGTAATTCATTCATGAACTATTCCAGCTTTAGGAGTTAAGGTAGATGGTACTCCAGGTCGATTAAACCAAACTAATTTTTTAATTAACCGACCTGGATTATTTTATGGACAATGTTCAG
>Chrysomya rufifacies (N=5)
CTAATATTCATATTATTTTTTAATAAATACGTAAATCGATATTTACTTCACGGACAAACTATTGAAATTATTTGAACAATTTTACCAGCAATTATTTTATTATTTATTGCTTTTCCTTCTTTACGATTATTATATTTATTAGATGAAATTAACGAACCCTCAATTACTTTAAAGGCAATTGGACATCAATGATATTGAAGTTACGAATATTCAGATTTTGCTAATATTGAATTTGATTCTTATATAATTCCTACAAATGAATTATCAGTTGATAGCTTTCGTTTATTAGATGTTGATAATCGAGTAGTTTTACCTATAAATTCACAAATTCGAATTTTAGTAACAGCCGCTGACGTAATTCATTCATGAACTATTCCAGCTTTAGGAGTTAAGGTAGATGGTACTCCAGGTCGATTAAACCAAACTAATTTTTTAATTAACCGACCTGGATTATTTTATGGACAATGTTCAG
>Chrysomya rufifacies (N=24)
CTAATATTCATATTATTTTTTAATAAATACGTAAATCGATATTTACTTCACGGACAAACTATTGAAATTATTTGAACAATTTTACCAGCAATTATTTTATTATTTATTGCTTTTCCTTCTTTACGATTATTATATTTATTAGATGAAATTAACGAACCCTCAATTACTTTAAAGGCAATTGGACATCAATGATATTGAAGTTATGAATATTCAGATTTTGCTAATATTGAATTTGATTCTTATATAATTCCTACAAATGAATTATCAATTGATAGTTTTCGTTTATTAGATGTTGATAATCGAGTAGTTTTACCTATAAATTCACAAATTCGAATTTTAGTAACAGCCGCTGACGTAATTCATTCATGAACTATTCCAGCTTTAGGAGTTAAGGTAGATGGTACTCCAGGTCGATTAAACCAAACTAATTTTTTAATTAACCGACCTGGATTATTTTATGGACAATGTTCAG
>Chrysomya rufifacies (N=4) Chrysomya megacephala FJ153270
CTAATATTCATATTATTTTTTAATAAATACGTAAATCGATATTTACTTCACGGACAAACTATTGAAATTATTTGAACAATTTTACCAGCAATTATTTTATTATTTATTGCTTTTCCTTCTTTACGATTATTATATTTATTAGATGAAATTAACGAACCCTCAATTACTTTAAAGGCAATTGGACATCAATGATATTGAAGTTATGAATATTCAGATTTTGCTAATATTGAATTTGATTCTTATATAATTCCTACAAATGAATTATCAGTTGATAGCTTTCGTTTATTAGATGTTGATAATCGAGTAGTTTTACCTATAAATTCACAAATTCGAATTTTAGTAACAGCCGCTGACGTAATTCATTCATGAACTATTCCAGCTTTAGGAGTTAAGGTAGATGGTACTCCAGGTCGATTAAACCAAACTAATTTTTTAATTAACCGACCTGGATTATTTTATGGACAATGTTCAG
>Chrysomya albiceps AF083657
CTAATATTTATATTATTTTTTAATAAATATGTAAATCGATATTTACTTCACGGACAAACCATTGAAATTATTTGAACAATTTTACCAGCAATTATTTTATTATTTATTGCTTTTCCTTCTTTACGATTATTATATTTATTAGATGAAATTAATGAACCTTCTATTACTTTAAAGGCAATTGGACATCAATGATATTGAAGTTATGAATATTCAGATTTTGCTAATATTGAATTTGATTCATACATAATTCCTACAAACGAATTATCAATTGATAGATTCCGTTTATTAGATGTTGATAATCGAGTAGTTTTACCTATAAATTCACAAATTCGAATTTTAGTGACAGCAGCTGACGTAATTCATTCATGAACTATCCCAGCTTTAGGAGTTAAGGTAGATGGTACTCCAGGACGATTAAACCAAACTAATTTTTTAATTAACCGACCTGGATTATTTTATGGACAATGTTCAG
>Chrysomya incisuralis AY842666
TTAATATTTATATTATTTTTTAACAAATATGTAAATCGATACTTACTTCATGGACAAACCATTGAAATTATTTGAACAATTCTACCAGCAATTATTTTATTATTTATTGCCTTCCCTTCTTTACGATTATTATATTTATTAGATGAAATTAATGAACCTTCAATCACTTTAAAGGCAATTGGACATCAATGATATTGAAGTTATGAATATTCAGATTTTGCTAATATTGAATTTGACTCTTATATAATTCCTACAAATGAATTATCAATTGATAGTTTTCGTCTATTAGATGTTGATAATCGAGTAATTTTACCTATAAATTCACAAATTCGAATTTTAGTAACAGCTGCTGACGTAATTCATTCATGAACTATTCCAGCTCTAGGAGTTAAGGTAGATGGTACTCCTGGTCGACTAAATCAAACTAATTTTTTAATTAATCGACCCGGTTTATTCTATGGACAATGTTCAG
>Chrysomya incisuralis AY842665
TTAATATTTATATTATTTTTTAACAAATATGTAAATCGATACTTACTTCATGGACAAACCATTGAAATTATTTGAACAATTCTACCAGCAATTATTTTATTATTTATTGCCTTCCCTTCTTTACGATTATTATATTTATTAGATGAAATTAATGAACCTTCAATCACTTTAAAGGCAATTGGACATCAATGATATTGAAGTTATGAATATTCAGATTTTGCTAATATTGAATTTGACTCTTATATAATTCCTACAAATGAATTATCAATTGATAGTTTTCGTCTATTAGA?GTTGATAATCGAGTAATTTTACCTATAAATTCACAAATTCGAATTTTAGTAACAGCTGCTGACGTAATTCATTCATGAACTATTCCAGCTCTAGGAGTTAAGGTAGATGGTACTCCTGGTCGACTAAATCAAACTAATTTTTTAATTAATCGACCCGGTTTATTCTATGGACAATGTTCAG
>Cochliomyia macellaria AF295555
TTAATATTTATATTATTTTTTAATAAGTATGTAAATCGTTATTTATTACATGGACAAACTATTGAAATTATTTGAACAATTTTACCAGCAATTATTTTATTATTTATTGCTTTCCCTTCTTTACGACTTTTATATTTATTAGATGAAATTAATGAACCTTCAATTACTTTAAAGGCTATTGGTCATCAATGATATTGAAGTTATGAATATTCTGATTTTGCAAATATTGAATTTGATTCTTATATAATTCCTACAAATGAATTATCAGTTGATAGTTTCCGTTTACTAGATGTTGATAATCGAGTAGTTTTACCTATAAATTCACAAATTCGAATTTTAGTAACAGCAGCTGACGTAATTCATTCATGAACTATTCCAGCTTTAGGAGTTAAGGTAGATGGTACACCTGGTCGATTAAATCAAACTAATTTCTTAATTAATCGACCTGGTTTATTTTATGGACAATGTTCAG
>Compsomyiops callipes AF295549
TTAATATTTATATTATTTTTTAATAAGTATGTAAATCGTTATTTACTACACGGACAAACTATTGAAATTATTTGAACAATTTTACCTGCAATTATTTTATTATTTATTGCTTTTCCTTCTTTACGACTTTTATATTTATTAGATGAAATTAATGAACCTTCTATTACTTTAAAGGCAATTGGTCATCAATGATATTGAAGTTATGAATATTCAGATTTTGCTAACATTGAATTTGATTCTTATATAATTCCTACAAATGAACTATCAATTGATAGCTTCCGTTTATTAGATGTAGATAACCGAGTAGTTTTACCAATAAATTCACAAATTCGAATTTTAGTAACAGCTGCTGATGTAATTCATTCATGAACTATTCCAGCATTAGGAGTTAAGGTAGATGGTACACCTGGTCGACTAAATCAAACTAATTTTTTAATCAATCGACCCGGTTTATTTTATGGACAATGTTCAG
>Cochliomyia hominivorax HM185638
TTAATATTTATATTATTTTTTAATAAATATGTAAATCGTTATTTATTACATGGACAAACTATTGAAATTATTTGAACAATTTTACCAGCAATTATTTTATTATTTATTGCTTTCCCTTCTTTACGACTTTTATACTTATTAGATGAAATTAATGAACCTTCAATTACTTTAAAGGCTATTGGACATCAATGATATTGAAGCTATGAGTATTCAGATTTTGCTAATATTGAATTTGATTCTTATATAATCCCTACAAATGAACTATCATTAGATAGTTTCCGTTTACTAGACGTTGATAATCGAGTAATTTTACCTATAAATTCACAAATTCGAATTTTAGTAACAGCAGCTGATGTAATTCATTCATGAACTATTCCAGCTTTAGGAGTTAAGGTAGATGGTACTCCAGGTCGATTAAATCAAACTAATTTCCTAATCAATCGACCTGGACTATTTTACGGACAATGTTCAG
>Cochliomyia hominivorax HM185630
TTAATATTTATATTATTTTTTAATAAATATGTAAATCGTTATTTATTACATGGACAAACTATTGAAATTATTTGAACAATTTTACCAGCAATTATTTTATTATTTATTGCTTTCCCTTCTTTACGACTTTTATACTTATTAGATGAAATTAATGAACCTTCAATTACTTTAAAGGCTATTGGACATCAATGATATTGAAGCTATGAATATTCAGATTTTGCTAATATTGAATTTGATTCTTATATAATCCCTACAAATGAACTATCATTAGATAATTTCCGTTTACTAGACGTTGATAATCGAGTAATTTTACCTATAAATTCACAAATTCGAATTTTAGTAACAGCAGCTGATGTAATTCATTCATGAACTATTCCAGCTTTAGGAGTTAAGGTAGATGGTACTCCAGGTCGATTAAATCAAACTAATTTCCTAATCAATCGACCTGGACTATTTTACGGACAATGTTCAG
>Cochliomyia hominivorax HM185639
TTAATATTTATATTATTTTTTAATAAATATGTAAATCGTTATTTATTACATGGACAAACTATTGAAATTATTTGAACAATTTTACCAGCAATTATTTTATTATTTATTGCTTTCCCTTCTTTACGACTTTTATATTTATTAGATGAAATTAATGAACCTTCAATTACTTTAAAGGCTATTGGACATCAATGATATTGAAGCTATGAATATTCAGATTTTGCTAATATTGAATTTGATTCTTATATAATCCCTACAAATGAACTATCATTAGATAGTTTCCGTTTACTAGACGTTGATAATCGAGTAATTTTACCTATAAATTCACAAATTCGAATTTTAGTAACAGCAGCTGATGTAATTCATTCATGAACTATTCCAGCTTTAGGAGTTAAGGTAGATGGTACTCCAGGTCGATTAAATCAAACTAATTTCCTAATCAATCGACCTGGACTATTTTACGGACAATGTTCAG
>Cochliomyia hominivorax HM185634
TTAATATTTATATTATTTTTTAATAAATATGTAAATCGTTATTTATTACATGGACAAACTATTGAAATTATTTGAACAATTTTACCAGCAATTATTTTATTATTTATTGCTTTCCCTTCTTTACGACTTTTATACTTATTAGATGAAATTAATGAACCTTCAATTACTTTAAAGGCTATTGGACATCAATGATATTGAAGCTATGAATATTCAGATTTTGCTAATATTGAATTTGATTCTTATATAATCCCTACAAATGAACTATCATTAGATAGTTTCCGTTTACTAGACGTTGATAATCGAGTAATTTTACCTATAAATTCACAAATTCGAATTTTAGTAACAGCAGCTGATGTAATTCATTCGTGAACTATTCCAGCTTTAGGAGTTAAGGTAGATGGTACTCCAGGTCGATTAAATCAAACTAATTTCCTAATCAATCGACCTGGACTATTTTACGGACAATGTTCAG
>Cochliomyia hominivorax HM185635
TTAATATTTATATTATTTTTTAATAAATATGTAAATCGTTATTTATTACATGGACAAACTATTGAAATTATTTGAACAATTTTACCAGCAATTATTTTATTATTTATTGCTTTCCCTTCTTTACGACTTTTATACTTATTAGATGAAATTAATGAACCTTCAATTACTTTAAAGGCTATTGGACATCAATGATATTGAAGCTATGAATATTCAGATTTTGCTAATATTGAATTTGATTCTTATATAATCCCTACAAATGAACTATCATTAGATAGTTTCCGTTTACTAGACGTTGATAATCGAGTAATTTTACCTATAAATTCACAAATTCGAATTTTAGTAACAGCAGCTGATGTAATTCATTCGTGAACTATTCCAGCTTTAGGAGTTAAGGTAGATGGTACTCCAGGTCGATTGAATCAAACTAATTTCCTAATCAATCGACCTGGACTATTTTACGGACAATGTTCAG
>Cochliomyia hominivorax HM185633
TTAATATTTATATTATTTTTTAATAAATATGTAAATCGTTATTTATTACATGGACAAACTATTGAAATTATTTGAACAATTTTACCAGCAATTATTTTATTATTTATTGCTTTCCCTTCTTTACGACTTTTATACTTATTAGATGAAATTAATGAACCTTCAATTACTTTAAAGGCTATTGGACATCAATGATATTGAAGCTATGAATATTCAGATTTTGCTAATATTGAATTTGATTCTTATATAATCCCTACAAATGAACTATCATTAGATAGTTTCCGTTTACTAGACGTTGATAATCGAGTAATTTTACCTATAAATTCACAAATTCGAATTTTAGTAACAGCAGCTGATGTAATTCATTCATGAACTATTCCAGCTTTAGGAGTTAAGGTAGATGGTACTCCAGGTCGATTGAATCAAACTAATTTCCTAATCAATCGACCTGGACTATTTTACGGACAATGTTCAG
>Cochliomyia hominivorax HM185628
TTAATATTTATATTATTTTTTAATAAATATGTAAACCGTTATTTATTACATGGACAAACTATTGAAATTATTTGAACAATTTTACCAGCAATTATTTTATTATTTATTGCTTTCCCTTCTTTACGACTTTTATACTTATTAGATGAAATTAATGAACCTTCAATTACTTTAAAGGCTATTGGACATCAATGATATTGAAGCTATGAATATTCAGATTTTGCTAATATTGAATTTGATTCTTATATAGTCCCTACAAATGAACTATCATTAGATAGTTTCCGTTTACTAGACGTTGATAATCGAGTAATTTTACCTATAAATTCACAAATTCGAATTTTAGTAACAGCAGCTGATGTAATTCATTCATGAACTATTCCAGCTTTAGGAGTTAAGGTAGATGGTACTCCAGGTCGATTAAATCAAACTAATTTCCTAATCAATCGACCTGGACTATTTTACGGACAATGTTCAG
>Cochliomyia hominivorax HM185637
TTAATATTTATATTATTTTTTAATAAATATGTAAATCGTTATTTATTACATGGACAAACTATTGAAATTATTTGAACAATTTTACCAGCAATTATTTTATTATTTATTGCTTTCCCTTCTTTACGACTTTTATACTTATTAGATGAAATTAATGAACCTTCAATTACTTTAAAGGCTATTGGACATCAATGATATTGAAGCTATGAATATTCAGATTTTGCTAATATTGAATTTGATTCTTATATAGTCCCTACAAATGAACTATCATTAGATAGTTTCCGTTTACTAGACGTTGATAATCGAGTAATTTTACCTATAAATTCACAAATTCGAATTTTAGTAACAGCAGCTGATGTAATTCATTCATGAACTATTCCAGCTTTAGGAGTTAAGGTAGATGGTACTCCAGGTCGATTAAATCAAACTAATTTCCTAATCAATCGACCTGGACTATTTTACGGACAATGTTCAG
>Cochliomyia hominivorax HM185612
TTAATATTTATATTATTCTTTAATAAATATGTAAATCGTTATTTATTACATGGACAAACTATTGAAATTATTTGAACAATTTTACCAGCAATTATTTTATTATTTATTGCTTTCCCTTCTTTACGACTTTTATACTTATTAGATGAAATTAATGAACCTTCAATTACTTTAAAGGCTATTGGACATCAATGATATTGAAGCTATGAATATTCAGATTTTGCTAATATTGAATTTGATTCTTATATAATCCCTACAAATGAACTATCATTAGATAGTTTCCGTTTACTAGACGTTGATAATCGAGTAATTTTACCTATAAATTCACAAATTCGAATTTTAGTAACAGCAGCTGATGTAATTCATTCATGAACTATTCCAGCTTTAGGAATTAAAGTAGATGGTACTCCAGGTCGATTAAATCAAACTAATTTCCTAATCAATCGACCTGGACTATTTTACGGACAATGTTCAG
>Cochliomyia hominivorax HM185606
TTAATATTTATATTATTCTTTAATAAATATGTAAATCGTTATTTATTACATGGACAAACTATTGAAATTATTTGAACAATTTTACCAGCAATTATTTTATTATTTATTGCTTTCCCTTCTTTACGACTTTTATACTTATTAGATGAAATTAATGAACCTTCAATTACTTTAAAGGCTATTGGACATCAATGATATTGAAGCTATGAATATTCAGATTTTGCTAATATTGAATTTGATTCTTATATAATCCCTACAAATGAACTATCATTAGATAATTTCCGTTTACTAGACGTTGATAATCGAGTAATTTTACCTATAAATTCACAAATTCGAATTTTAGTAACAGCAGCTGATGTAATTCATTCATGAACTATTCCAGCTTTAGGAGTTAAAGTAGATGGTACTCCAGGTCGATTAAATCAAACTAATTTCCTAATCAATCGACCTGGACTATTTTACGGACAATGTTCAG
>Cochliomyia hominivorax HM185631
TTAATATTTATATTATTTTTTAATAAATATGTAAATCGTTATTTATTACATGGACAAACTATTGAAATTATTTGAACAATTTTACCAGCAATTATTTTATTATTTATTGCTTTCCCTTCTTTACGACTTTTATACTTATTAGATGAAATTAATGAACCTTCAATTACTTTAAAGGCTATTGGACATCAATGATATTGAAGCTATGAATATTCAGATTTTGCTAATATTGAATTTGATTCTTATATAATCCCTACAAATGAACTATCATTAGATAGTTTCCGTTTACTAGACGTTGATAATCGAGTAATTTTACCTATAAATTCACAAATTCGAATTTTAGTAACAGCAGCTGATGTAATTCATTCATGAACTATTCCAGCTTTAGGAGTTAAAGTAGATGGTACTCCAGGTCGATTAAATCAAACTAATTTCCTAATCAATCGACCTGGACTATTTTACGGACAATGTTCAG
>Cochliomyia hominivorax HM185613
TTAATATTTATATTATTCTTTAATAAATATGTAAATCGTTATTTATTACATGGACAAACTATTGAAATTATTTGAACAATTTTACCAGCAATTATTTTATTATTTATTGCTTTCCCTTCTTTACGACTTTTATACTTATTAGATGAAATTAATGAACCTTCAATTACTTTAAAGGCTATTGGACATCAATGATATTGAAGCTATGAATATTCAGATTTTGCTAATATTGAATTTGATTCTTATATAATCCCTACAAATGAACTATCATTAGATAGTTTCCGTTTACTAGACGTTGATAATCGAGTAATTTTACCTATAAATTCACAAATTCGAATTTTAGTAACAGCAGCTGATGTAATTCATTCATGAACTATTCCAGCTTTAGGAGTTAAAGTAGATGGTACCCCAGGTCGATTAAATCAAACTAATTTCCTAATCAATCGACCTGGACTATTTTACGGACAATGTTCAG
>Cochliomyia hominivorax HM185620
TTAATATTTATATTATTCTTTAATAAATATGTAAATCGTTATTTATTACATGGACAAACTATTGAAATTATTTGAACAATTTTACCAGCAATTATTTTATTATTTATTGCTTTCCCTTCTTTACGACTTTTATACTTATTAGATGAAATTAATGAACCTTCAATTACTTTAAAGGCTATTGGACATCAATGATATTGAAGCTATGAATATTCAGATTTTGCTAATATTGAATTTGATTCTTATATAATCCCTACAAATGAACTATCATTAGATAGTTTCCGTTTACTAGACGTTGATAATCGAGTAATTTTACCTATAAATTCACAAATTCGAATTTTAGTAACAGCAGCTGATGTAATTCATTCGTGAACTATTCCAGCTTTAGGGGTTAAGGTAGATGGTACTCCAGGTCGATTAAATCAAACTAATTTCCTAATCAATCGACCTGGACTATTTTACGGACAATGTTCAG
>Cochliomyia hominivorax HM185618
TTAATATTTATATTATTCTTTAATAAATATGTAAATCGTTATTTATTACATGGACAAACTATTGAAATTATTTGAACAATTTTACCAGCAATTATTTTATTATTTATTGCTTTCCCTTCTTTACGACTTTTATACTTATTAGATGAAATTAATGAACCTTCAATTACTTTAAAGGCTATTGGACATCAATGATATTGAAGCTATGAATATTCAGATTTTGCTAATATTGAATTTGATTCTTATATAATCCCTACAAATGAACTATCATTAGATAGTTTCCGTTTACTAGACGTTGATAATCGAGTAATTTTACCTATAAATTCACAAATTCGAATTTTAGTAACAGCAGCTGATGTAATTCATTCATGAACTATTCCAGCTTTAGGGGTTAAGGTAGATGGTACTCCAGGTCGATTAAATCAAACTAATTTCCTAATCAATCGACCTGGACTATTTTACGGACAATGTTCAG
>Cochliomyia hominivorax HM185585
TTAATATTTATATTATTCTTTAATAAATATGTAAATCGTTATCTATTACATGGACAAACTATTGAAATTATTTGAACAATTTTACCAGCAATTATTTTATTATTTATTGCTTTCCCTTCTTTACGACTTTTATACTTATTAGATGAAATTAATGAACCTTCAATTACTTTAAAGGCTATTGGACATCAATGATATTGAAGCTATGAATATTCAGATTTTGCTAATATTGAATTTGATTCTTATATAATCCCTACAAATGAACTATCATTAGATAGTTTCCGTTTACTAGACGTTGATAATCGAGTAATTTTACCTATAAATTCACAAATTCGAATTTTAGTAACAGCAGCTGATGTAATTCATTCATGAACTATTCCAGCTTTAGGGGTTAAGGTAGATGGTACTCCAGGTCGATTAAATCAAACTAATTTCCTAATCAATCGACCTGGACTATTTTACGGACAATGTTCAG
>Cochliomyia hominivorax HM185584
TTAATATTTATATTATTCTTTAATAAATATGTAAATCGTTATCTATTACATGGACAAACTATTGAAATTATTTGAACAATTTTACCAGCAATTATTTTATTATTTATTGCTTTCCCTTCTTTACGACTTTTATACTTATTAGATGAAATTAATGAACCTTCAATTACTTTAAAGGCTATTGGACATCAATGATATTGAAGCTATGAATATTCAGATTTTGCTAATATTGAATTTGATTCTTATATAATCCCTACAAATGAACTATCATTAGATAGTTTCCGTTTACTAGACGTTGATAATCGAGTAATTTTACCTATAAATTCACAAATTCGAATTTTAGTAACAGCAGCTGATGTAATTCATTCATGAACTATTCCAGCTTTAGGAGTTAAGGTAGATGGTACTCCAGGTCGATTAAATCAAACTAATTTCCTAATCAATCGACCTGGACTATTTTACGGACAATGTTCAG
>Cochliomyia hominivorax HM185629
TTAATATTTATATTATTTTTTAATAAATATGTAAATCGTTATCTATTACATGGACAAACTATTGAAATTATTTGAACAATTTTACCAGCAATTATTTTATTATTTATTGCTTTCCCTTCTTTACGACTTTTATACTTATTAGATGAAATTAATGAACCTTCAATTACTTTAAAGGCTATTGGACATCAATGATATTGAAGCTATGAATATTCAGATTTTGCTAATATTGAATTTGATTCTTATATAATCCCTACAAATGAACTATCATTAGATAGTTTCCGTTTACTAGACGTTGATAATCGAGTAATTTTACCTATAAATTCACAAATTCGAATTTTAGTAACAGCAGCTGATGTAATTCATTCATGAACTATTCCAGCTTTAGGAGTTAAGGTAGATGGTACTCCAGGTCGATTAAATCAAACTAATTTCCTAATCAATCGACCTGGACTATTTTACGGACAATGTTCAG
>Cochliomyia hominivorax HM185582
TTAATATTTATATTATTCTTTAATAAATATGTAAATCGTTATCTATTACATGGACAAACTATTGAAATTATTTGAACAATTTTACCAGCAATTATTTTATTATTTATTGCTTTCCCTTCTTTACGACTTTTATACTTATTAGATGAAATCAATGAACCTTCAATTACTTTAAAGGCTATTGGACATCAATGATATTGAAGCTATGAATATTCAGATTTTGCTAATATTGAATTTGATTCTTATATAATCCCTACAAATGAACTATCATTAGATAGTTTCCGTTTACTAGACGTTGATAATCGAGTAATTTTACCTATAAATTCACAAATTCGAATTTTAGTAACAGCAGCTGATGTAATTCATTCATGAACTATTCCAGCTTTAGGAGTTAAGGTAGATGGTACTCCAGGTCGATTAAATCAAACTAATTTCCTAATCAATCGACCCGGACTATTTTACGGACAATGTTCAG
>Cochliomyia hominivorax HM185583
TTAATATTTATATTATTCTTTAATAAATATGTAAATCGTTATCTATTACATGGACAAACTATTGAAATTATTTGAACAATTTTACCAGCAATTATTTTATTATTTATTGCTTTCCCTTCTTTACGACTTTTATACTTATTAGATGAAATCAATGAACCTTCAATTACTTTAAAGGCTATTGGACATCAATGATATTGAAGCTATGAATATTCAGATTTTGCTAATATTGAATTTGATTCTTATATAATCCCTACAAATGAACTATCATTAGATAGTTTCCGTTTACTAGACGTTGATAATCGAGTAATTTTACCTATAAATTCACAAATTCGAATTTTAGTAACAGCAGCTGATGTAATTCATTCATGAACTATTCCAGCTTTAGGAGTTAAGGTAGATGGTACTCCAGGTCGATTAAATCAAACTAATTTCCTAATCAATCGACCTGGACTATTTTACGGACAATGTTCAG
>Cochliomyia hominivorax HM185616
TTAATATTTATATTATTCTTTAATAAATATGTAAATCGTTATTTATTACATGGACAAACTATTGAAATTATTTGAACAATTTTACCAGCAATTATTTTATTATTTATTGCTTTCCCTTCTTTACGACTTTTATACTTATTAGATGAAATTAATGAACCTTCAATTACTTTAAAGGCTATTGGACATCAATGATATTGAAGCTATGAATATTCAGATTTTGCTAATATTGAATTTGATTCTTATATAATCCCTACAAATGAACTATCATTAGATAGTTTCCGTTTACTAGACGTTGATAATCGAGTAATTTTACCTATAAATTCACAAATTCGAATTTTAGTAACAGCAGCTGATGTAATTCATTCATGAACTATTCCAGCTTTAGGAGTTAAGGTAGATGGTACTCCAGGTCGATTAAATCAAACTAATTTCCTAATCAATCGACCTGGACTATTTTATGGACAATGTTCAG
>Cochliomyia hominivorax HM185615
TTAATATTTATATTATTCTTTAATAAATATGTAAATCGTTATTTATTACATGGACAAACTATTGAAATTATTTGAACAATTTTACCAGCAATTATTTTATTATTTATTGCTTTCCCTTCTTTACGACTTTTATACTTATTAGATGAAATTAATGAACCTTCAATTACTTTAAAGGCTATTGGACATCAATGATATTGAAGCTATGAATATTCAGATTTTGCTAATATTGAATTTGATTCTTATATAATCCCTACAAATGAACTATCATTAGATAGTTTCCGTTTACTAGACGTTGATAATCGAGTAATTTTACCTATAAATTCACAAATTCGAATTTTAGTAACAGCAGCTGATGTAATTCATTCATGAACTATTCCAGCTTTAGGAGTTAAGGTAGATGGTACTCCAGGTCGATTAAATCAAACTAATTTCCTAATCAATCGACCTGGACTATTTTACGGACAATGTTCAG
>Cochliomyia hominivorax HM185586
TTAATATTTATATTATTCTTTAATAAATATGTAAATCGTTATTTATTACACGGACAAACTATTGAAATTATTTGAACAATTTTACCAGCAATTATTTTATTATTTATTGCTTTCCCTTCTTTACGACTTTTATACTTATTAGATGAAATTAATGAACCTTCAATTACTTTAAAGGCTATTGGACATCAATGATATTGAAGCTATGAATATTCAGATTTTGCTAATATTGAATTTGATTCTTATATAATCCCTACAAATGAACTATCATTAGATAGTTTCCGTTTACTAGACGTTGATAATCGAGTAATTTTACCTATAAATTCACAAATTCGAATTTTAGTAACAGCAGCTGATGTAATTCATTCATGAACTATTCCAGCTTTAGGAGTTAAGGTAGATGGTACTCCAGGTCGATTAAATCAAACTAATTTCCTAATCAATCGACCTGGACTATTTTACGGACAATGTTCAG
>Cochliomyia hominivorax HM185625
TTAATATTTATATTATTCTTTAATAAATATGTAAATCGTTATTTATTACATGGACAAACTATTGAAATTATTTGAACAATTTTACCAGCAATTATTTTATTATTTATTGCTTTCCCTTCTTTACGACTTTTATACTTATTAGATGAAATTAATGAACCTTCAATTACTTTAAAGGCTATTGGACATCAATGATATTGAAGCTATGAATATTCAGATTTTGCTAATATTGAATTTGATTCTTATATAATTCCTACAAATGAACTATCATTAGATAGTTTCCGTTTACTAGACGTTGATAATCGAGTAATTTTACCTATAAATTCACAAATTCGAATTTTAGTAACAGCAGCTGATGTAATTCATTCATGAACTATTCCAGCTTTAGGAGTTAAGGTAGATGGTACTCCAGGTCGATTAAATCAAACTAATTTCCTAATCAATCGACCTGGACTATTTTACGGACAATGTTCAG
>Cochliomyia hominivorax HM185617
TTAATATTTATATTATTCTTTAATAAATATGTAAATCGTTATTTATTACATGGACAAACTATTGAAATTATTTGAACAATTTTACCAGCAATTATTTTATTATTTATTGCTTTCCCTTCTTTACGACTTTTATACTTATTAGATGAAATTAATGAACCTTCAATTACTTTAAAGGCTATTGGACATCAATGATATTGAAGCTATGAATATTCAGATTTTGCTAATATTGAATTTGATTCTTATATAATCCCTACAAATGAACTATCATTAGATAGTTTCCGTTTACTAGACGTTGATAATCGAGTAATTTTACCTATAAATTCACAAATTCGAATTTTAGTAACAGCAGCTGATGTAATTCATTCATGAACTATTCCAGCTTTAGGAGTTAAGGTAGATGGTACTCCAGGTCGATTAAATCAAACTAATTTCCTAGTCAATCGACCTGGACTATTTTACGGACAATGTTCAG
>Cochliomyia hominivorax HM185605
TTAATATTTATATTATTCTTTAATAAATATGTAAATCGTTATTTATTACATGGACAAACTATTGAAATTATTTGAACAATTTTACCAGCAATTATTTTATTATTTATTGCTTTCCCTTCTTTACGACTTTTATACTTATTAGATGAAATTAATGAACCTTCAATTACTTTAAAAGCTATTGGACATCAATGATATTGAAGCTATGAATATTCAGATTTTGCTAATATTGAATTTGATTCTTATATAATCCCTACAAATGAACTATCATTAGATAGTTTCCGTTTACTAGACGTTGATAATCGAGTAATTTTACCTATAAATTCACAAATTCGAATTTTAGTAACAGCAGCTGATGTAATTCATTCATGAACTATTCCAGCTTTAGGAGTTAAGGTAGATGGTACTCCAGGTCGATTAAATCAAACTAATTTCCTAATCAATCGACCTGGACTATTTTACGGACAATGTTCAG
>Cochliomyia hominivorax HM185581
TTAATATTTATATTATTCTTTAACAAATATGTAAATCGTTATTTATTACATGGACAAACTATTGAAATTATTTGAACAATTTTACCAGCAATTATTTTATTATTTATTGCTTTCCCTTCTTTACGACTTTTATACTTATTAGATGAAATTAATGAACCTTCAATTACTTTAAAGGCTATTGGACATCAATGATATTGAAGCTATGAATATTCAGATTTTGCTAATATTGAATTTGATTCTTATATAATCCCTACAAATGAACTATCATTAGATAGTTTCCGTTTACTAGACGTTGATAATCGAGTAATTTTACCTATAAATTCACAAATTCGAATTTTAGTAACAGCAGCTGATGTAATTCATTCATGAACTATTCCAGCTTTAGGAGTTAAGGTAGATGGTACTCCAGGTCGATTAAATCAAACTAATTTCCTAATCAATCGACCTGGACTATTTTACGGACAATGTTCAG
>Cochliomyia hominivorax HM185636
TTAATATTTATATTATTTTTTAATAAATATGTAAATCGTTATTTATTACATGGACAAACTATTGAAATTATTTGAACAATTTTACCAGCAATTATTTTATTATTTATTGCTTTCCCTTCTTTACGACTTTTATACTTATTAGATGAAATTAATGAACCTTCAATTACTTTAAAGGCTATTGGACATCAATGATATTGAAGCTATGAATATTCAGATTTTGCTAATATTGAATTTGATTCTTATATAATCCCTACAAATGAACTATCATTAGATAGTTTCCGTTTACTAGACGTTGATAATCGAGTAATTTTACCTATAAATTCACAAATTCGAATTTTAGTGACAGCAGCTGATGTAATTCATTCATGAACTATTCCAGCTTTAGGAGTTAAGGTAGATGGTACTCCAGGTCGATTAAATCAAACTAATTTCCTAATCAATCGACCTGGACTATTTTACGGACAATGTTCAG
>Cochliomyia hominivorax HM185622
TTAATATTTATATTATTCTTTAATAAATATGTAAATCGTTATTTATTACATGGACAAACTATTGAAATTATTTGAACAATTTTACCAGCAATTATTTTATTATTTATTGCTTTCCCTTCTTTACGACTTTTATACTTATTAGATGAAATTAATGAACCTTCAATTACTTTAAAGGCTATTGGACATCAATGATATTGAAGCTATGAATATTCAGATTTTGCTAATATTGAATTTGATTCTTATATAATCCCTACAAATGAACTATCATTAGATAGTTTCCGTTTACTAGACGTTGATAATCGAGTAATTTTACCTATAAATTCACAAATTCGAATTTTAGTGACAGCAGCTGATGTAATTCATTCATGAACTATTCCAGCTTTAGGAGTTAAGGTAGATGGTACTCCAGGTCGATTAAATCAAACTAATTTCCTAATCAATCGACCTGGACTATTTTACGGACAATGTTCAG
>Cochliomyia hominivorax HM185621
TTAATATTTATATTATTCTTTAATAAATATGTAAATCGTTATTTATTACATGGACAAACTATTGAAATTATTTGAACAATTTTACCAGCAATTATTTTATTATTTATTGCTTTCCCTTCTTTACGACTTTTATACTTATTAGATGAAATTAATGAACCTTCAATTACTTTAAAGGCTATTGGACATCAATGATATTGAAGCTATGAATATTCAGATTTTGCTAATATTGAATTTGATTCTTATATAATCCCTACAAATGAACTATCATTAGATAGTTTCCGTTTACTAGACGTTGATAATCGAGTAATTTTACCTATAAATTCACAAATTCGAATTTTAGTGACAGCAGCTGATGTAATTCATTCATGAACTATTCCAGCTTTAGGAGTTAAGGTAGATGGTACTCCAGGTCGATTAAATCAAACTAATTTCCTAATCAATCGACCTGGACTATTTTACGGACAATGCTCAG
>Cochliomyia hominivorax HM185624
TTAATATTTATATTATTCTTTAATAAATATGTAAATCGTTATTTATTACATGGACAAACTATTGAAATTATTTGAACAATTTTACCAGCAATTATTTTATTATTTATTGCTTTCCCTTCTTTACGACTTTTATACTTATTAGATGAAATTAATGAACCTTCAATTACTTTAAAGGCTATTGGACATCAATGATATTGAAGCTATGAATATTCAGATTTTGCTAATATTGAATTTGATTCTTATATAATCCCTACAAATGAACTATCATTAGATAGTTTCCGTTTACTAGACGTTGATAATCGAGTAATTTTACCTATAAATTCACAAATTCGAATTTTAGTGACAGCAGCTGATGTAATTCATTCATGAACTATTCCAGCTTTAGGGGTTAAGGTAGATGGTACTCCAGGTCGATTAAATCAAACTAATTTCCTAATCAATCGACCTGGACTATTTTATGGACAATGCTCAG
>Cochliomyia hominivorax HM185608
TTAATATTTATATTATTCTTTAATAAATATGTAAATCGTTATTTATTACATGGACAAACTATTGAAATTATTTGAACAATTTTACCAGCAATTATTTTATTATTTATTGCTTTCCCTTCTTTACGACTTTTATACTTATTAGATGAAATTAATGAACCTTCAATTACTTTAAAGGCTATTGGACATCAATGATATTGAAGCTATGAATATTCAGATTTTGCTAATATTGAATTTGATTCTTATATAATCCCTACAAATGAACTATCATTAGATAGTTTCCGTTTACTAGACGTTGATAATCGAGTAATTTTACCTATAAACTCACAAATTCGAATTTTAGTGACAGCAGCTGATGTAATTCATTCATGAACTATTCCAGCTTTAGGGGTTAAGGTAGATGGTACTCCAGGTCGATTAAATCAAACTAATTTCCTAATCAATCGACCTGGACTATTTTACGGACAATGCTCAG
>Cochliomyia hominivorax (N=3)
TTAATATTTATATTATTCTTTAATAAATATGTAAATCGTTATTTATTACATGGACAAACTATTGAAATTATTTGAACAATTTTACCAGCAATTATTTTATTATTTATTGCTTTCCCTTCTTTACGACTTTTATACTTATTAGATGAAATTAATGAACCTTCAATTACTTTAAAGGCTATTGGACATCAATGATATTGAAGCTATGAATATTCAGATTTTGCTAATATTGAATTTGATTCTTATATAATCCCTACAAATGAACTATCATTAGATAGTTTCCGTTTACTAGACGTTGATAATCGAGTAATTTTACCTATAAATTCACAAATTCGAATTTTAGTGACAGCAGCTGATGTAATTCATTCATGAACTATTCCAGCTTTAGGGGTTAAGGTAGATGGTACTCCAGGTCGATTAAATCAAACTAATTTCCTAATCAATCGACCTGGACTATTTTACGGACAATGCTCAG
>Cochliomyia hominivorax HM185604
TTAATATTTATATTATTCTTTAATAAATATGTAAATCGTTATTTATTACATGGACAAACTATTGAAATTATTTGAACAATTTTACCAGCAATTATTTTATTATTTATTGCTTTCCCTTCTTTACGACTTTTATACTTATTAGATGAAATCAATGAACCTTCAGTTACTTTAAAGGCTATTGGACATCAATGATATTGAAGCTATGAATATTCAGATTTTGCTAATATTGAATTTGATTCTTATATAATCCCTACAAATGAACTATCATTAGATAGTTTCCGTTTACTAGACGTTGATAATCGAGTAATTTTACCTATAAATTCACAAATTCGAATTTTAGTAACAGCAGCTGATGTAATTCATTCATGAACTATTCCAGCTTTAGGAGTTAAGGTAGATGGTACTCCAGGTCGATTAAATCAAACTAATTTCCTAATCAATCGACCTGGACTATTTTACGGACAATGTTCAG
>Cochliomyia hominivorax HM185599
TTAATATTTATATTATTCTTTAATAAATATGTAAATCGTTATTTATTACATGGACAAACTATTGAAATTATTTGAACAATTTTACCAGCAATTATTTTATTATTTATTGCTTTCCCTTCTTTACGACTTTTATACTTATTAGATGAAATCAATGAACCTTCAATTACTTTAAAGGCTATTGGACATCAATGATATTGAAGCTATGAATATTCAGATTTTGCTAATATTGAATTTGATTCTTATATAATCCCTACAAATGAACTATCATTAGATAGTTTCCGTTTACTAGACGTTGATAATCGAGTAATTTTACCTATAAATTCACAAATTCGAATTTTAGTAACAGCAGCTGATGTAATTCATTCATGAACTATTCCAGCTTTAGGAGTTAAGGTAGATGGTACTCCAGGTCGATTAAATCAAACTAATTTCCTAATCAATCGACCTGGACTATTTTACGGACAATGTTCAG
>Cochliomyia hominivorax HM185602
TTAATATTTATATTATTCTTTAATAAATATGTAAATCGTTATTTATTACATGGACAAACTATTGAAATTATTTGAACAATTTTACCAGCAATTATTTTATTATTTATTGCTTTCCCTTCTTTACGACTTTTATACTTATTAGATGAAATCAATGAACCTTCAATTACTTTAAAGGCTATTGGACATCAATGATATTGAAGTTATGAATATTCAGATTTTGCTAATATTGAATTTGATTCTTATATAATCCCTACAAATGAACTATCATTAGATAGTTTCCGTTTACTAGACGTTGATAATCGAGTAATTTTACCTATAAATTCACAAATTCGAATTTTAGTAACAGCAGCTGATGTAATTCATTCATGAACTATTCCAGCTTTAGGAGTTAAGGTAGATGGTACTCCAGGTCGATTAAATCAAACTAATTTCCTAATCAATCGACCTGGACTATTTTACGGACAATGTTCAG
>Cochliomyia hominivorax HM185592
TTAATATTTATATTATTCTTTAATAAATATGTAAATCGTTATTTATTACATGGACAAACTATTGAAATTATTTGAACAATTTTACCAGCAATTATTTTATTATTTATTGCTTTCCCTTCTTTACGACTTTTATACTTATTAGATGAAATCAATGAACCTTCAATTACTTTAAAGGCTATTGGACATCAATGATATTGAAGCTATGAATATTCAGATTTTGCTAATATTGAATTTGATTCTTATATAATCCCTACAAATGAACTATCATTAGATAGTTTCCGTCTACTAGACGTTGATAATCGAGTAATTTTACCTATAAATTCACAAATTCGAATTTTAGTAACAGCAGCTGATGTAATTCATTCATGAACTATTCCAGCTTTAGGAGTTAAGGTAGATGGTACTCCAGGTCGATTAAATCAAACTAATTTCCTAATCAATCGACCTGGACTATTTTACGGACAATGTTCAG
>Cochliomyia hominivorax HM185590
TTAATATTTATATTATTCTTTAATAAATATGTAAATCGTTATTTATTACATGGACAAACTATTGAAATTATTTGAACAATTTTACCAGCAATTATTTTATTATTTATTGCTTTCCCTTCTTTACGACTTTTATACTTATTAGATGAAATCAATGAACCTTCAATTACTTTAAAGGCTATTGGACATCAATGATATTGAAGCTATGAATATTCAGATTTTGCTAATATTGAATTCGATTCTTATATAATCCCTACAAATGAACTATCATTAGATAGTTTCCGTTTACTAGACGTTGATAATCGAGTAATTTTACCTATAAATTCACAAATTCGAATTTTAGTAACAGCAGCTGATGTAATTCATTCATGAACTATTCCAGCTTTAGGAGTTAAGGTAGATGGTACTCCAGGTCGATTAAATCAAACTAATTTCCTAATCAATCGACCTGGACTATTTTACGGACAATGTTCAG
>Cochliomyia hominivorax HM185601
TTAATATTTATATTATTCTTTAATAAATATGTAAATCGTTATTTATTACATGGACAAACTATTGAAATTATTTGAACAATTTTACCAGCAATTATTTTATTATTTATTGCTTTCCCTTCTTTACGACTTTTATACTTATTAGATGAAATCAATGAACCTTCAATTACTTTAAAGGCTATTGGACATCAATGATATTGAAGCTATGAATATTCAGATTTTGCTAATATTGAATTTGATTCTTATATAATCCCTACAAATGAACTATCATTAGATAGTTTCCGTTTACTAGACGTTGATAATCGAGTAATTTTACCTATAAATTCACAAATTCGAGTTTTAGTAACAGCAGCTGATGTAATTCATTCATGAACTATTCCAGCTTTAGGAGTTAAGGTAGATGGTACTCCAGGTCGATTAAATCAAACTAATTTCCTAATCAATCGACCTGGACTATTTTACGGACAATGTTCAG
>Cochliomyia hominivorax HM185587
TTAATATTTATATTATTCTTTAATAAATATGTAAATCGTTATTTATTACATGGACAAACTATTGAAATCATTTGAACAATTTTACCAGCAATTATTTTATTATTTATTGCTTTCCCTTCTTTACGACTTTTATACTTATTAGATGAAATCAATGAACCTTCAATTACTTTAAAGGCTATTGGACATCAATGATATTGAAGCTATGAATATTCAGATTTTGCTAATATTGAATTTGATTCTTATATAATCCCTACAAATGAACTATCATTAGATAGTTTCCGTTTACTAGACGTTGATAATCGAGTAATTTTACCTATAAATTCACAAATTCGAATTTTAGTAACAGCAGCTGATGTAATTCATTCATGAACTATTCCAGCTTTAGGAGTTAAGGTAGATGGTACTCCAGGTCGATTAAATCAAACTAATTTCCTAATCAATCGACCTGGACTATTTTACGGACAATGTTCAG
>Cochliomyia hominivorax HM185579
CTAATATTTATATTATTCTTTAATAAATATGTAAATCGTTATTTATTACATGGACAAACTATTGAAATTATTTGAACAATTTTACCAGCAATTATTTTATTATTTATTGCTTTCCCTTCTTTACGACTTTTATACTTATTAGATGAAATCAATGAACCTTCAATTACTTTAAAGGCTATTGGACATCAATGATATTGAAGCTATGAATATTCAGATTTTGCTAATATTGAATTTGATTCTTATATAATCCCTACAAATGAACTATCATTAGATAGTTTCCGTTTACTAGACGTTGATAATCGAGTAATTTTACCTATAAATTCACAAATTCGAATTTTAGTAACAGCAGCTGATGTAATTCATTCATGAACTATTCCAGCTTTAGGAGTTAAGGTAGATGGTACTCCAGGTCGATTAAATCAAACTAATTTCCTAATCAATCGACCTGGACTATTTTACGGACAATGTTCAG
>Cochliomyia hominivorax HM185595
TTAATATTTATATTATTCTTTAATAAATATGTAAATCGTTATTTATTACATGGACAAACTATTGAAATTATTTGAACAATTTTACCAGCAATTATTTTATTATTTATTGCTTTCCCTTCTTTACGACTTTTATACTTATTAGATGAAATCAATGAACCTTCAATTACTTTAAAGGCTATTGGACATCAATGATATTGAAGCTATGAATATTCAGATTTTGCTAATATTGAATTTGATTCTTATATAATCCCTACAAATGAACTATCATTAGATAGTTTCCGTTTACTAGACGTTGATAATCGAGTAATTTTACCTATAAATTCACAAATTCGAATTTTAGTAACAGCAGCTGATGTAATTCATTCATGAACTATTCCAGCTTTAGGAGTTAAGGTAGATGGTACCCCAGGTCGATTAAATCAAACTAATTTCCTAATCAATCGACCTGGACTATTTTACGGACAATGTTCAG
>Cochliomyia hominivorax HM185591
TTAATATTTATATTATTCTTTAATAAATATGTAAATCGTTATTTATTACATGGACAAACTATTGAAATTATTTGAACAATTTTACCAGCAATTATTTTATTATTTATTGCTTTCCCTTCTTTACGACTTTTATACTTATTAGATGAAATCAATGAACCTTCAATTACTTTAAAGGCTATTGGACATCAATGATATTGAAGCTATGAATATTCAGATTTTGCTAATATTGAATTTGATTCTTATATAATCCCTACAAATGAACTATCATTAGATAATTTCCGTTTACTAGACGTTGATAATCGAGTAATTTTACCTATAAATTCACAAATTCGAATTTTAGTAACAGCAGCTGATGTAATTCATTCATGAACTATTCCAGCTTTAGGAGTTAAGGTAGATGGTACCCCAGGTCGATTAAATCAAACTAATTTCCTAATCAATCGACCTGGACTATTTTACGGACAATGTTCAG
>Cochliomyia hominivorax HM185600
TTAATATTTATATTATTCTTTAATAAATATGTAAATCGTTATTTATTACATGGACAAACTATTGAAATTATTTGAACAATTTTACCAGCAATTATTTTATTATTTATTGCTTTCCCTTCTTTACGACTTTTATACTTATTAGATGAAATCAATGAACCTTCAATTACTTTAAAGGCTATTGGACATCAATGATATTGAAGCTATGAATATTCAGATTTTGCTAATATTGAATTTGATTCTTATATAATCCCTACAAATGAACTATCATTAGATAGTTTCCGTTTACTAGACGTTGATAATCGAGTAATTTTACCTATAAATTCACAAATTCGAATTTTAGTAACAGCAGCTGATGTAATTCATTCGTGAACTATTCCAGCTTTAGGAGTTAAGGTAGATGGTACTCCAGGTCGATTAAATCAAACTAATTTCCTAATCAATCGACCCGGACTATTTTACGGACAATGTTCAG
>Cochliomyia hominivorax HM185597
TTAATATTTATATTATTCTTTAATAAATATGTAAATCGTTATTTATTACATGGACAAACTATTGAAATTATTTGAACAATTTTACCAGCAATTATTTTATTATTTATTGCTTTCCCTTCTTTACGACTTTTATACTTATTAGATGAAATCAATGAACCTTCAATTACTTTAAAGGCTATTGGACATCAATGATATTGAAGCTATGAATATTCAGATTTTGCTAATATTGAATTTGATTCTTATATAATCCCTACAAATGAACTATCATTAGATAGTTTCCGTTTACTAGACGTTGATAATCGAGTAATTTTACCTATAAATTCACAAATTCGAATTTTAGTAACAGCAGCTGATGTAATTCATTCATGAACTATTCCAGCTTTAGGAGTTAAGGTAGATGGTACTCCAGGTCGATTAAATCAAACTAATTTCCTAATCAATCGACCCGGACTATTTTACGGACAATGTTCAG
>Cochliomyia hominivorax HM185598
TTAATATTTATATTATTCTTTAATAAATATGTAAATCGTTATTTATTACATGGACAAACTATTGAAATTATTTGAACAATTTTACCAGCAATTATTTTATTATTTATTGCTTTCCCTTCTTTACGACTTTTATACTTATTAGATGAAATCAATGAACCTTCAATTACTTTAAAGGCTATTGGACATCAATGATATTGAAGCTATGAATATTCAGATTTTGCTAATATTGAATTTGATTCTTATATAATCCCTACAAATGAACTATCATTAGATAGTTTCCGTTTACTAGACGTTGATAATCGAGTAATTTTACCTATAAATTCACAAATTCGAATTTTAGTAACAGCAGCTGATGTAATTCATTCATGAACTATTCCAGCTTTAGGAGTTAAGGTAGATGGTACTCCAGGTCGATTAAATCAAACTAATTTCCTAATCAATCGACCCGGACTATTTTATGGACAATGTTCAG
>Cochliomyia hominivorax HM185596
TTAATATTTATATTATTCTTTAATAAATATGTAAATCGTTATTTATTACATGGACAAACTATTGAAATTATTTGAACAATTTTACCAGCAATTATTTTATTATTTATTGCTTTCCCTTCTTTACGACTTTTATACTTATTAGATGAAATCAATGAACCTTCAATTACTTTAAAGGCTATTGGACATCAATGATATTGAAGCTATGAATATTCAGATTTTGCTAATATTGAATTTGATTCTTATATAATCCCTACAAATGAACTATCATTAGATAGTTTCCGTTTACTAGACGTTGATAATCGAGTAATTTTACCTATAAATTCACAAATTCGAATTTTAGTAACAGCAGCTGATGTAATTCATTCATGAACTATTCCAGCTTTAGGAGTTAAGGTAGATGGTACTCCAGGTCGATTAAATCAAACTAATTTCCTAATCAATCGACCCGGACTATTTTACGGACAATGCTCAG
>Cochliomyia hominivorax HM185594
TTAATATTTATATTATTCTTTAATAAATATGTAAATCGTTATTTATTACATGGACAAACTATTGAAATTATTTGAACAATTTTACCAGCAATTATTTTATTATTTATTGCTTTCCCTTCTTTACGACTTTTATACTTATTAGATGAAATCAATGAACCTTCAATTACTTTAAAGGCTATTGGACATCAATGATATTGAAGCTATGAATATTCAGATTTTGCTAATATTGAATTTGATTCTTATATAATCCCTACAAATGAACTATCATTAGATAGTTTCCGTTTACTAGACGTTGATAATCGAGTAATTTTACCTATAAATTCACAAATTCGAATTTTAGTAACAGCAGCTGATGTAATTCATTCATGAACTATTCCAGCTTTAGGAGTTAAAGTAGATGGTACTCCAGGTCGATTAAATCAAACTAATTTCCTAATCAATCGACCCGGACTATTTTACGGACAATGTTCAG
>Cochliomyia hominivorax HM185589
TTAATATTTATATTATTCTTTAATAAATATGTAAATCGTTATTTATTACATGGACAAACTATTGAAATTATTTGAACAATTTTACCAGCAATTATTTTATTATTTATTGCTTTCCCTTCTTTACGACTTTTATACTTATTAGATGAAATCAATGAACCTTCAATTACTTTAAAGGCTATTGGACATCAATGATATTGAAGCTATGAATACTCAGATTTTGCTAATATTGAATTTGATTCTTATATAATCCCTACAAATGAACTATCATTAGATAGTTTCCGTTTACTAGACGTTGATAATCGAGTAATTTTACCTATAAATTCACAAATTCGAATTTTAGTAACAGCAGCTGATGTAATTCATTCATGAACTATTCCAGCTTTAGGAGTTAAGGTAGATGGTACTCCAGGTCGATTAAATCAAACTAATTTCCTAATCAATCGACCCGGACTATTTTACGGACAATGTTCAG
>Cochliomyia hominivorax HM185580
TTAATATTTATATTATTCTTAAATAAATATGTAAATCGTTATTTATTACATGGACAAACTATTGAAATTATTTGAACAATTTTACCAGCAATTATTTTATTATTTATTGCTTTCCCTTCTTTACGACTTTTATACTTATTAGATGAAATCAATGAACCTTCAATTACTTTAAAGGCTATTGGACATCAATGATATTGAAGCTATGAATATTCAGATTTTGCTAATATTGAATTTGATTCTTATATAATCCCTACAAATGAACTATCATTAGATAGTTTCCGTTTACTAGACGTTGATAATCGAGTAATTTTACCTATAAATTCACAAATTCGAATTTTAGTAACAGCAGCTGATGTAATTCATTCATGAACTATTCCAGCTTTAGGAGTTAAGGTAGATGGTACTCCAGGTCGATTAAATCAAACTAATTTCCTAATCAATCGACCCGGACTATTTTACGGACAATGTTCAG
>Cochliomyia hominivorax HM185627
TTAATATTTATATTATTCTTTAATAAATATGTAAATCGTTATTTATTACATGGACAAACTATTGAAATTATTTGAACAATTTTCCCAGCAATTATTTTATTATTTATTGCTTTCCCTTCTTTACGACTTTTATACTTATTAGATGAAATCAATGAACCTTCAATTACTTTAAAGGCTATTGGACATCAATGATATTGAAGCTATGAATATTCAGATTTTGCTAATATTGAATTTGATTCTTATATAATCCCTACAAATGAACTATCATTAGATAGTTTCCGTTTACTAGACGTTGATAATCGAGTAATTTTACCTATAAATTCACAAATTCGAGTTTTAGTAACAGCAGCTGATGTAATTCATTCATGAACTATTCCAGCTTTAGGAGTTAAGGTAGATGGTACTCCAGGTCGATTAAATCAAACTAATTTCCTAATCAATCGACCTGGACTATTTTACGGACAATGTTCAG
>Cochliomyia hominivorax (N=2)
TTAATATTTATATTATTCTTTAATAAATATGTAAATCGTTATTTATTACATGGACAAACTATTGAAATTATTTGAACAATTTTACCAGCAATTATTTTATTATTTATTGCTTTCCCTTCTTTACGACTTTTATACTTATTAGATGAAATTAATGAACCTTCAATTACTTTAAAGGCTATTGGACATCAATGATATTGAAGCTATGAATATTCAGATTTTGCTAATATTGAATTTGATTCTTATATAATCCCTACAAATGAACTATCATTAGATAGTTTCCGTTTACTAGACGTTGATAATCGAGTAATTTTACCTATAAATTCACAAATTCGAATTTTAGTAACAGCAGCTGATGTAATTCATTCATGAACTATTCCAGCTTTAGGAGTTAAAGTAGATGGTACTCCAGGTCGATTAAATCAAACTAATTTCCTAATCAATCGACCTGGACTATTTTACGGACAATGTTCAG
>Cochliomyia hominivorax (N=2)
TTAATATTTATATTATTTTTTAATAAATATGTAAATCGTTATTTATTACATGGACAAACTATTGAAATTATTTGAACAATTTTACCAGCAATTATTTTATTATTTATTGCTTTCCCTTCTTTACGACTTTTATACTTATTAGATGAAATTAATGAACCTTCAATTACTTTAAAGGCTATTGGACATCAATGATATTGAAGCTATGAATATTCAGATTTTGCTAATATTGAATTTGATTCTTATATAATCCCTACAAATGAACTATCATTAGATAGTTTCCGTTTACTAGACGTTGATAATCGAGTAATTTTACCTATAAATTCACAAATTCGAATTTTAGTAACAGCAGCTGATGTAATTCATTCATGAACTATTCCAGCTTTAGGAGTTAAGGTAGATGGTACTCCAGGTCGATTAAATCAAACTAATTTCCTAATCAATCGACCTGGACTATTTTACGGACAATGTTCAG
>Cochliomyia hominivorax HM185610
TTAATATTTATATTATTCTTTAATAAATATGTAAATCGTTATTTATTACATGGACAAACTATTGAAATTATTTGAACAATTTTACCAGCAATTATTTTATTATTTATTGCTTTCCCTTCTTTACGACTTTTATACTTATTAGATGAAATTAATGAACCTTCAATTACTTTAAAGGCTATTGGACATCAATGATATTGAAGCTATGAATATTCAGATTTTGCTAATATTGAATTTGATTCTTATATAATCCCTACAAATGAACTATCATTAGATAGTTTCCGTTTACTAGACGTTGATAATCGAGTAATTTTACCTATAAATTCACAAATTCGAATTTTAGTAACAGCAGCCGATGTAATTCATTCATGAACTATTCCAGCTTTAGGTGTTAAGGTAGATGGTACTCCAGGTCGATTAAATCAAACTAATTTCCTAATCAATCGACCTGGACTATTTTACGGACAATGTTCAG
>Cochliomyia hominivorax HM185611
TTAATATTTATATTATTCTTTAATAAATATGTAAATCGTTATTTATTACATGGACAAACTATTGAAATTATTTGAACAATTTTACCAGCAATTATTTTATTATTTATTGCTTTCCCTTCTTTACGACTTTTATACTTATTAGATGAAATTAATGAACCTTCAATTACTTTAAAGGCTATTGGACATCAATGATATTGAAGCTATGAATATTCAGATTTTGCTAATATTGAATTTGATTCTTATATAATCCCTACAAATGAACTATCATTAGATAGTTTCCGTTTACTAGACGTTGATAATCGAGTAATTTTACCTATAAATTCACAAATTCGAATTTTAGTAACAGCAGCTGATGTAATTCATTCATGAACTATTCCAACTTTAGGTGTTAAGGTAGATGGTACTCCAGGTCGATTAAATCAAACTAATTTCCTAATCAATCGACCTGGACTATTTTACGGACAATGTTCAG
>Cochliomyia hominivorax (N=2)
TTAATATTTATATTATTCTTTAATAAATATGTAAATCGTTATTTATTACATGGACAAACTATTGAAATTATTTGAACAATTTTACCAGCAATTATTTTATTATTTATTGCTTTCCCTTCTTTACGACTTTTATACTTATTAGATGAAATTAATGAACCTTCAATTACTTTAAAGGCTATTGGACATCAATGATATTGAAGCTATGAATATTCAGATTTTGCTAATATTGAATTTGATTCTTATATAATCCCTACAAATGAACTATCATTAGATAGTTTCCGTTTACTAGACGTTGATAATCGAGTAATTTTACCTATAAATTCACAAATTCGAATTTTAGTAACAGCAGCTGATGTAATTCATTCATGAACTATTCCAGCTTTAGGTGTTAAGGTAGATGGTACTCCAGGTCGATTAAATCAAACTAATTTCCTAATCAATCGACCTGGACTATTTTACGGACAATGTTCAG
>Cochliomyia hominivorax HM185609
TTAATATTTATATTATTCTTTAATAAATATGTAAATCGTTATTTATTACATGGACAAACTATTGAAATTATTTGAACAATTTTACCAGCAATTATTTTATTATTTATTGCTTTCCCTTCTTTACGACTTTTATACTTATTAGATGAAATTAATGAACCTTCAATTACTTTAAAGGCTATTGGACATCAATGATATTGAAGCTATGAATATTCAGATTTTGCTAATATTGAATTTGATTCTTATATAATCCCTACAAATGAACTATCATTAGATAGTTTCCGTTTACTAGACGTTGATAATCGAGTAATTTTACCTATAAATTCACAAATTCGAATTTTAGTAACAGCAGCCGATGTAATTCATTCATGAACTATTCCAGCTTTAGGTGTTAAGGTAGATGGTACTCCAGGTCGATTAAATCAAACTAATTTACTAATCAATCGACCTGGACTATTTTACGGACAATGTTCAG
>Cochliomyia hominivorax HM185593
TTAATATTTATATTATTCTTTAATAAATATGTAAATCGTTATTTATTACATGGACAAACTATTGAAATTATTTGAACAATTTTACCAGCAATTATTTTATTATTTATTGCTTTCCCTTCTTTACGACTTTTATACTTATTAGATGAAATCAATGAACCTTCAATTACTTTAAAGGCTATTGGACATCAATGATATTGAAGCTATGAATATTCAGATTTTGCTAATATTGAATTTGATTCTTATATAATCCCTACAAATGAACTATCATTAGATAGTTTCCGTCTACTAGACGTTGATAATCGAGTAATTTTACCTATAAATTCACAAATTCGAATTTTAGTAACAGCAGCTGATGTAATTCATTCATGAACTATTCCAGCTTTAGGAGTTAAGGTAGATGGTACTCCAGGTCGATTAAATCAAACTAATTTCCTAATCAATCGCCCTGGACTATTTTACGGACAATGTTCAG
>Cochliomyia hominivorax HM18562
TTAATATTTATATTATTCTTTAATAAATATGTAAATCGTTATTTATTACATGGACAAACTATTGAAATTATTTGAACAATTTTACCTGCAATTATTTTATTATTTATTGCTTTCCCTTCTTTACGACTTTTATACTTATTAGATGAAATTAATGAACCTTCAATTACTTTAAAGGCTATTGGACATCAATGATATTGAAGCTATGAATATTCAGATTTTGCTAATATTGAATTTGATTCTTATATAATCCCTACAAATGAACTATCATTAGATAGTTTCCGTTTACTAGACGTTGATAATCGAGTAATTTTACCTATAAATTCACAAATTCGAATTTTAGTAACAGCAGCTGATGTAATTCATTCATGAACTATTCCAGCTTTAGGAGTTAAGGTAGATGGTACTCCAGGTCGATTAAATCAAACTAATTTCCTAATCAATCGACCTGGACTATTTTATGGACAATGTTCAG
>Cochliomyia hominivorax HM185607
TTAATATTTATATTATTCTTTAATAAATATGTAAATCGTTATTTATTACATGGACAAACTATTGAAATTATTTGAACAATTTTACCAGCAATTATTTTATTATTTATTGCTTTCCCTTCTTTACGACTTTTATACTTATTAGATGAAATTAATGAACCTTCAATTACTTTAAAGGCTATTGGACATCAATGATATTGAAGCTATGAATATTCAGATTTTGCTAATATTGAATTTGATTCTTATATAATCCCTACAAATGAACTATCATTAGATAGTTTCCGTTTACTAGACGTTGATAATCGAGTAATTTTACCTATAAACTCACAAATTCGAATTTTAGTGACAGCAGCTGATGTAATTCATTCATGAACTATTCCAGCTTTAGGGGTTAAGGTAGATGGAACTCCAGGTCGATTAAATCAAACTAATTTCCTAATCAATCGACCTGGACTATTTTACGGACAATGCTCAG
>Cochliomyia hominivorax HM185588
TTAATATTTATATTATTCTTTAATAAATATGTAAATCGTTATTTATTACATGGACAAACTATTGAAATTATTTGAACAATTTTACCAGCAATTATTTTATTATTTATTGCTTTCCCTTCTTTACGACTTTTATACTTATTAGATGAAATCAATGAACCTTCAATTACTTTAAAAGCTATTGGACATCAATGATATTGAAGCTATGAATATTCAGATTTTGCTAATATTGAATTTGATTCTTATATAATCCCTACAAATGAACTATCATTAGATAGTTTCCGTTTACTAGACGTTGATAATCGAGTAATTTTACCTATAAATTCACAAATTCGAATTTTAGTAACAGCAGCTGATGTAATTCATTCATGAACTATTCCAGCTTTAGGAGTTAAGGTAGATGGAACTCCAGGTCGATTAAATCAAACTAATTTCCTAATCAATCGACCTGGACTATTTTACGGACAATGTTCAG
>Cochliomyia hominivorax HM185641
TTAATATTTATATTATTCTTTAATAAATATGTAAATCGTTATTTATTACATGGACAAACTATTGAAATTATTTGAACAATTTTCCCAGCAATTATTTTATTATTTATTGCTTTCCCTTCTTTACGACTTTTATACTTATTAGATGAAATTAATGACCCTTCAATTACTTTAAAGGCTATTGGACATCAATGATATTGAAGCTATGAATATTCAGATTTTGCTAATATTGAATTTGATTCTTATATAATCCCTACAAATGAACTATCATTAGATAGTTTCCGTTTACTAGACGTTGATAATCGAGTAATTTTACCTATAAACTCACAAATTCGAATTTTAGTGACAGCAGCTGATGTAATTCATTCATGAACTATTCCAGCTTTAGGGGTTAAGGTAGATGGTACTCCAGGTCGATTAAATCAAACTAATTTCCTAATCAATCGACCTGGACTATTTTACGGACAATGCTCAG
>Cochliomyia hominivorax HM185603
TTAATATTTATATTATTCTTTAATAAATATGTAAATCGTTATTTATTACATGGACAAACTATTGAAATTATTTGAACAATTTTACCAGCAATTATTTTATTATTTATTGCTTTCCCTTCTTTACGACTTTTATACTTATTAGATGAAATCAATGAACCTTCAATTACTTTATATGCTATTGGACATCAATGATATTGAAGCTATGAATATTCAGATTTTGCTAATATTGAATTTGATTCTTATATAATCCCTACAAATGAACTATCATTAGATAGTTTCCGTTTACTAGACGTTGATAATCGAGTAATTTTACCTATAAATTCACAAATTCGAATTTTAGTAACAGCAGCTGATGTAATTCATTCATGAACTATTCCAGCTTTAGGAGTTAAGGTAGATGGTACTCCAGGTCGATTAAATCAAACTAATTTCCTAATCAATCGACCTGGACTATTTTACGGACAATGTTCAG
>Chrysomya rufifacies (N=2) (AY842670 AY842671)
TTAATATTTATATTATTTTTTAACAAATATGTAAATCGGTATTTATTACATGGACAAACTATTGAAATTATTTGAACAATTTTACCAGCAATTATTTTACTATTTATTGCTTTCCCTTCTCTTCGACTTTTATACTTATTAGATGAAATTAATGAACCTTCAATTACTTTAAAAGCAATTGGGCACCAATGATATTGAAGTTATGAATATTCAGATTTTGCAAATATCGAATTTGATTCATATATAATTCCTACAAATGAATTA?CAATTGACAGTTTCCGTTTACTAGACGTAGATAATCGAGTAATTTTACCAATAAATTCTCAAGTCCGAATTTTAGTAACTGCCGCAGATGTAATTCATTCTTGAACTATCCCAGCTTTAGGAGTAAAGGTAGACGGTACCCCTGGTCGATTAAACCAAACAAATTTCTTAATTAACCGACCAGGTTTATTCTATGGCCAATGTTCAG
>Lucilia sericata NC009733
TTAATGTTTATATTATTTTTTAACAAATATGTAAATCGATATTTATTACACGGACAAACTATTGAAATTATTTGAACAATTTTACCTGCAATTATTTTATTATTTATTGCTTTCCCTTCTCTTCGACTTTTATATTTACTTGATGAAATTAATGAACCTTCAATTACTTTAAAGGCAATTGGTCATCAGTGATATTGAAGTTATGAATATTCAGATTTTGCAAATATTGAATTTGATTCATATATAATTCCTACTAACGAATTATCAATTGATAGCTTTCGTTTATTAGATGTAGATAATCGAGTAGTTTTACCAATAAATTCTCAAGTTCGAATTTTAGTAACTGCCGCTGATGTAATTCATTCTTGAACTATCCCAGCACTAGGAGTAAAGGTAGATGGAACTCCTGGTCGACTAAATCAAACAAATTTTTTAATTAACCGACCAGGTTTATTTTACGGACAATGTTCAG
>Protocalliphora sialia AF295559
CTAATATTTATGTTATTTTTTAATAAATATATCAATCGATATCTATTACATGGACAAACTATCGAAATTATTTGAACAATTTTACCTGCAATTATTTTATTATTTATCGCTTTACCTTCATTACGACTTTTATATTTATTAGACGAAATTAATGAACCTTCTATTACTCTTAAAGCAATTGGACATCAATGATATTGAAGCTACGAATATTCAGACTTTACAAATATTGAATTTGACTCTTATATAATTCCTTCAAATGAATTATTAACAGATAGTTTCCGTCTATTAGACGTTGATAACCGAGTAATTCTTCCAATAAACTCGCAAATTCGAATTTTAGTCACAGCAGCTGATGTAATTCATTCATGAACTATTCCAGCATTAGGAGTTAAAGTTGATGGTACTCCGGGTCGATTAAACCAAACTAATTTTTTAATTAATCGACCTGGTTTATTTTATGGACAATGTTCAG
>Calliphora vicina DQ345120
TTAATATTTATACTATTTTTTAACAAATATGTAAATCGATACTTACTTCATGGACAAACTATTGAAATTATTTGAACAATTTTACCTGCAATTATTTTACTATTTATTGCATTTCCTTCTCTTCGACTTTTATACTTATTAGATGAAATTAATGAACCTTCTATTACTTTAAAGGCAATTGGACATCAATGGTATTGAAGTTATGAATATTCAGACTTTGCAAATATTGAATTTGATTCATATATGATTCCTACTAATGAATTATCAATTGATAGTTTTCGTCTATTAGACGTTGATAATCGAGTAGTCTTACCAATAAATTCTCAAATCCGAATTTTAGTAACTGCTGCAGATGTAATTCATTCTTGAACTATTCCAGCTTTAGGAGTAAAGGTAGATGGAACTCCTGGTCGATTAAATCAAACAAACTTTTTAATTAACCGACCTGGTTTATTTTATGGACAATGTTCAG

[cytb]
>Cochliomyia hominivorax NC002660 AF260826
TTCTTTACCTTTCATTTTATTTTACCATTTATTGTATTAGCTGCAACCTTAATCCATATTCTATTTTTACACGAAACAGGATCAAATAACCCTATTGGAGTAAATTCTAATATTGATAAAATCCCATTCCACCCATACTTCACTTTTAAGGATATTGTAGGATTCATTATAATAACAATAATTTTAATTTTATTAGTACTAATTAATCCCTATCTATTAGGAGATCCAGATAATTTTATCCCAGCTAACCCTCTTGTAACACCTGTTCACATTCAACCTGAATGATATTTCTTATTTGCATATGCTATTTTACGATCTATCCCTAATAAATTAGGAGGAGTAATTGCATTAGTTCTATCTATTGCAATTTTAGCAATTCTTCCATTTTATCACCTAAGTAAATTCCGAGGAATTCAATTCTACCCAATTAATCAAATTTTATTTTGAATTATAGTAGTAACAGTAATTTTATTAACATGAATTGGAGCTCGACCAGTCGAAGAACCTTACGT
>Chrysomya megacephala FJ025706
TTCTTCACATTCCACTTCATTTTACCATTTATTGTTCTAGCTGCAACTCTTATTCATATTTTATTCCTTCACGAAACGGGATCAAATAATCCAATAGGATTAAATTCTAATATTGATAAAATTCCATTCCATCCTTATTTCACTTACAAGGATATTGTAGGATTTATTGTTATAACAATAATTCTAATTTTATTAGTATTAATTAATCCTTACTTACTTGGTGACCCTGATAATTTTATCCCAGCCAATCCTTTAGTTACTCCAGTTCATATTCAACCTGAATGATACTTCTTATTTGCTTACGCAATTTTACGATCTATTCCTAATAAGTTAGGAGGAGTAATTGCATTAGTTCTATCTATTGCAATTTTAGCAATTTTACCATTCTATCATTTAAGTAAGTTCCGAGGTATTCAATTCTACCCTATTAATCAAATTTTATTTTGAGTAATAGTAGTAACAGTAATCTTACTGACATGAATTGGAGCTCGACCAGTTGAAGAACCTTACGT
>Chrysomya megacephala AJ426041
TTCTTCACATTCCACTTCATTTTACCATTTATTGTTCTAGCTGCAACTCTTATTCATATTTTATTCCTTCACGAAACAGGATCAAATAATCCAATAGGATTAAATTCTAATATTGATAAAATTCCATTCCATCCTTATTTCACTTACAAGGATATTGTAGGATTTATTGTTATAACAATAATTCTAATTTTATTAGTATTAATTAATCCTTACTTACTTGGTGACCCTGATAATTTTATCCCAGCCAATCCTTTAGTTACTCCAGTTCATATTCAACCTGAATGATACTTCTTATTTGCTTACGCAATTTTACGATCTATTCCTAATAAGTTAGGAGGAGTAATTGCATTAGTTCTATCTATTGCAATTTTAGCAATTTTACCATTCTATCATTTAAGTAAGTTCCGAGGTATTCAATTCTACCCTATTAATCAAATTTTATTTTGAGTAATAGTAGTAACAGTAATCTTACTGACATGAATTGGAGCTCGACCAGTTGAAGAACCTTACGT
>Chrysomya bezziana (N=3)
TTCTTTACATTCCATTTCATTTTACCATTCATTGTTTTAGCTGCAACTCTTATCCATATTTTATTTCTTCACGAAACAGGATCAAATAACCCAATAGGATTAAATTCTAACATTGATAAAATTCCATTCCATCCTTACTTTACTTACAAGGATATTGTTGGATTTATTGTTATAACAATAATCTTAATTTTATTAGTATTAATTAATCCTTATTTACTTGGTGATCCAGATAATTTTATTCCAGCAAATCCCTTAGTAACTCCAGTTCATATTCAACCTGAATGATATTTCTTATTTGCTTATGCTATTTTACGATCTATTCCTAATAAATTAGGAGGAGTAATTGCACTAGTTTTATCTATTGCAATTTTAGCAATCTTACCATTCTACCATTTAAGAAAATTCCGAGGTATTCAATTTTACCCTATTAATCAAATTTTATTTTGAATAATAGTAGTAACAGTAATTTTATTAACATGAATTGGAGCACGACCAGTTGAAGAACCTTACGT
>Chrysomya bezziana FJ379597
TTCTTTACATTCCATTTCATTTTACCATTCATTGTTTTAGCTGCAACTCTTATCCATATTTTATTTCTTCACGAAACAGGATCAAATAACCCAATAGGATTAAATTCTAACATTGATAAAATTCCATTCCATCCTTACTTTACTTACAAGGATATTGTTGGATTTATTGTTATAACAATAATCTTAATTTTATTAGTATTAATTAATCCTTATTTACTTGGTGATCCAGATAATTTTATTCCAGCAAATCCCTTAGTAACTCCAGTTCATATTCAACCTGAATGATATTTCTTATTTGCTTATGCTATTTTACGATCTATTCCTAATAAATTAGGAGGAGTAATTGCACTAGTTTTATCTATTGCAATTTTAGCAATCTTACCATTCTACCATCTAAGAAAATTCCGAGGTATTCAATTTTACCCTATTAATCAAATTTTATTTTGAATAATAGTAGTAACAGTAATTTTATTAACATGAATTGGAGCACGACCAGTTGAAGAACCTTACGT
>Chrysomya bezziana FJ373331
TTCTTTACATTCCATTTCATTTTACCATTCATTGTTTTAGCTGCAACTCTTATCCATATTTTATTTCTTCACGAAACAGGATCAAATAACCCAATAGGATTAAATTCTAACATTGATAAAATTCCATTCCATCCTTACTTTACTTACAAGGATATTGTTGGATTTATTATTATAACAATAATCTTAATTTTATTAGTATTAATTAATCCTTATTTACTTGGTGATCCAGATAATTTTATTCCAGCAAATCCCTTAGTAACTCCAGTTCATATTCAACCTGAATGATATTTCTTATTTGCTTATGCTATTTTACGATCTATTCCTAATAAATTAGGAGGAGTAATTGCACTAGTTTTATCTATTGCAATTTTAGCAATCTTACCATTCTACCATTTAAGAAAATTCCGAGGTATTCAATTTTACCCTATTAATCAAATTTTATTTTGAATAATAGTAGTAACAGTAATTTTATTAACATGAATTGGAGCACGACCAGTTGAAGAACCTTACGT
>Chrysomya bezziana (N=2)
TTCTTTACATTCCATTTCATTTTACCATTCATTGTTTTAGCTGCAACTCTTATCCATATTTTATTTCTTCACGAAACAGGGTCAAATAACCCAATAGGATTAAATTCTAACATTGATAAAATTCCATTCCATCCTTACTTTACTTACAAGGATATTGTTGGATTTATTATTATAACAATAATCTTAATTTTATTAGTATTAATTAATCCTTATTTACTTGGTGATCCAGATAATTTTATTCCAGCAAATCCCTTAGTAACTCCAGTTCATATTCAACCTGAATGATATTTCTTATTTGCTTATGCTATTTTACGATCTATTCCTAATAAATTAGGAGGAGTAATTGCACTAGTTTTATCTATTGCAATTTTAGCAATTTTACCATTCTACCATTTAAGAAAATTCCGAGGTATTCAATTTTACCCTATTAATCAAATTTTATTTTGAATAATAGTAGTAACAGTAATTTTATTAACATGAATTGGAGCACGACCAGTTGAAGAACCTTACGT
>Chrysomya bezziana (N=2)
TTCTTTACATTCCATTTCATTTTACCATTCATTGTTTTAGCTGCAACTCTTATCCATATTTTATTTCTTCACGAAACAGGATCAAATAACCCAATAGGATTAAATTCTAACATTGATAAAATTCCATTCCATCCTTACTTTACTTACAAGGATATTGTTGGATTTATTATTATAACAATAATCTTAATTTTATTAGTATTAATTAATCCTTATTTACTTGGTGATCCAGATAATTTTATTCCAGCAAATCCCTTAGTAACTCCAGTTCATATTCAACCTGAATGATATTTCTTATTTGCTTATGCTATTTTACGATCTATTCCTAATAAATTAGGAGGAGTAATTGCACTAGTTTTATCTATTGCAATTTTAGCAATTTTACCATTCTACCATTTAAGAAAATTCCGAGGTATTCAATTTTACCCTATTAATCAAATTTTATTTTGAATAATAGTAGTAACAGTAATTTTATTAACATGAATTGGAGCACGACCAGTTGAAGAACCTTACGT
>Chrysomya bezziana FJ37333
TTCTTTACATTCCATTTCATTTTACCATTCATTGTTTTAGCTGCAACTCTTATCCATATTTTATTTCTTCACGAAACAGGATCAAATAACCCAATAGGATTAAATTCTAACATTGATAAAATTCCATTCCATCCCTACTTTACTTACAAGGATATTGTTGGATTTATTATTATAACAATAATCTTAATTTTATTAGTATTAATTAATCCTTATTTACTTGGTGATCCAGATAATTTTATTCCAGCAAATCCTTTAGTAACTCCAGTTCATATTCAACCTGAATGATATTTCTTATTTGCTTATGCTATTTTACGATCTATTCCTAATAAATTAGGAGGAGTAATTGCACTAGTTTTATCTATTGCAATTTTAGCAATCTTACCATTCTACCATTTAAGAAAATTCCGAGGTATTCAATTTTACCCTATTAATCAAATTTTATTTTGAATAATAGTAGTAACAGTAATTTTATTAACATGAATTGGAGCACGACCAGTTGAAGAACCTTACGT
>Chrysomya putoria AF352790
TTCTTTACATTCCATTTCATTTTACCATTTATTGTTTTAGCTGCTACCTTAATTCACATTTTATTTTTACATGAAACAGGATCAAATAACCCAATAGGATTAAACTCTAATATTGATAAAATTCCATTTCACCCTTATTTTACTTATAAGGATATTGTTGGATTCATTGTTATAACAATAATCTTAATTTTATTAGTATTAATTAATCCTTACTTATTAGGAGATCCAGATAATTTCATTCCTGCTAATCCTCTTGTTACTCCTGTTCATATTCAACCTGAATGATACTTCTTATTTGCTTATGCTATTTTACGATCAATTCCTAATAAGTTAGGAGGAGTAATTGCTTTAGTTTTATCTATTGCAATTTTAGCAATTTTACCATTTTACCACCTAAGTAAGTTCCGAGGAATTCAATTTTACCCAATTAATCAAATTTTATTTTGAGTAATAGTAGTAACAGTAATTTTATTAACATGAATTGGAGCACGACCAGTTGAAGAACCTTATGT
>Compsomyiops fulvicrura FJ025709
TTCTTTACATTCCATTTTATTTTACCATTTATTGTACTAGCTGCAACTTTAATTCATATTTTATTCCTTCACGAAACAGGATCAAATAATCCTATAGGATTAAATTCAAATATTGATAAGATTCCATTTCATCCTTATTTTACATTTAAGGACATTGTTGGATTTATTGTAATAACAATAATTTTAATTTTATTAGTATTAATTAATCCCTATTTATTAGGAGATCCAGATAATTTTATTCCAGCTAATCCTCTTGTTACTCCAGTTCATATTCAACCAGAATGATACTTCTTATTTGCTTACGCAATTTTACGATCTATTCCTAATAAATTAGGAGGAGTAATTGCTTTAGTTCTTTCTATTGCAATTTTAGCAATTCTCCCATTCTATCACTTAAGTAAATTCCGAGGAATCCAATTTTATCCAATTAATCAAATCTTATTTTGAATCATAGTAGTAACAGTAATTTTATTAACATGAATTGGAGCTCGACCAGTTGAAGAACCTTATGT
>Phormia regina NICC0257-0260-0262-0267
TTCTTTACTTTCCACTTTATTCTACCTTTTATTGTATTAGCCGCTACTTTAATTCATATTTTATTCCTTCATGAAACAGGATCAAATAACCCAATAGGATTAAATTCAAATATTGATAAAATTCCATTTCATCCTTATTTTACTTACAAGGATATTGTAGGGTTCATTGTAATAACAATAATTCTAATTCTACTAGTTCTAATTAATCCGTATTTATTAGGAGATCCAGATAATTTTATTCCAGCTAACCCCCTTGTTACTCCAGTTCATATTCAACCAGAATGATACTTCCTATTCGCTTATGCAATTCTGCGATCTATTCCTAATAAGCTAGGAGGAGTAATTGCATTAGTTTTATCTATTGCAATTTTAGCAATTTTACCATTTTACCATTTAAGTAAATTTCGAGGAATTCAATTCTATCCTATTAATCAAATTTTATTCTGAGTAATAGTAGTTACAGTAATTCTACTAACATGAATTGGAGCTCGACCAGTTGAAGAACCTTACGT
>Phormia regina NICC0259
TTCTTTACTTTCCACTTTATTCTACCTTTTATTGTATTAGCCGCTACTTTAATTCATATTTTATTCCTTCATGAAACAGGATCAAATAACCCAATAGGATTAAATTCAAATATTGATAAAATTCCATTTCATCCTTATTTTACTTACAAGGATATTGTAGGGTTCATTGTAATAACAATAATTCTAATTCTACTAGTTCTAATTAATCCGTATTTATTAGGAGATCCAGATAATTTTATTCCAGCTAACCCCCTTGTTACTCCAGTTCATATTCAACCAGAATGATACTTCCTATTCGCTTATGCAATTCTGCGATCTATTCCTAATAAGCTAGGAGGAGTAATTGCATTAGTTTTATCTATTGCAATTTTAGCAATTTTACCATTTTACCATTTAAGTAAATTTCGAGGAATTCAATTCTATCCTATTAATCAAATTTTATTCTGAATAATAGTAGTTACAGTAATTCTACTAACATGAATTGGAGCTCGACCAGTTGAAGAACCTTACGT
>Phormia regina NICC0266
TTCTTTACTTTCCACTTTATTCTACCTTTTATTGTATTAGCCGCTACTTTAATTCATATTTTATTCCTTCATGAAACAGGATCAAATAACCCAATAGGATTAAATTCAAATATTGATAAAATTCCATTTCATCCTTATTTTACTTACAAGGATATTGTAGGGTTCATTGTAATAACAATAATTCTAATTCTACTAGTTCTAATTAATCCATATTTATTAGGAGATCCAGATAATTTTATTCCAGCTAACCCCCTTGTTACTCCAGTTCATATTCAACCAGAATGATACTTCCTATTCGCTTATGCAATTCTGCGATCTATTCCTAATAAGCTAGGAGGAGTAATTGCATTAGTTTTATCTATTGCAATTTTAGCAATTTTACCATTTTACCATTTAAGTAAATTTCGAGGAATTCAATTCTATCCTATTAATCAAATTTTATTCTGAGTAATAGTAGTTACAGTAATTCTACTAACATGAATTGGAGCTCGACCAGTTGAAGAACCTTACGT
>Phormia regina NICC0269
TTCTTTACTTTCCACTTTATTCTACCTTTTATTGTATTAGCCGCTACTTTAATTCATATTTTATTCCTTCATGAAACAGGATCAAATAACCCAATAGGATTAAATTCAAATATTGATAAAATTCCATTTCACCCTTATTTTACTTACAAGGATATTGTAGGGTTCATTGTAATAACAATAATTCTAATTCTACTAGTTCTAATTAATCCGTATTTATTAGGAGATCCAGATAATTTTATTCCAGCTAACCCCCTTGTTACTCCAGTTCATATTCAACCAGAATGATACTTCCTATTCGCTTATGCAATTCTGCGATCTATTCCTAATAAGCTAGGAGGAGTAATTGCATTAGTTTTATCTATTGCAATTTTAGCAATTTTACCATTTTACCATTTAAGTAAATTTCGAGGAATTCAATTCTATCCTATTAATCAAATTTTATTCTGAGTAATAGTAGTTACAGTAATTCTACTAACATGAATTGGAGCTCGACCAGTTGAAGAACCTTACGT
>Phormia regina NICC0271
TTCTTTACTTTCCACTTTATTCTACCTTTTATTGTATTAGCCGCTACTTTAATTCATATTTTATTCCTTCATGAAACAGGATCAAATAACCCAATAGGATTAAATTCAAATATTGATAAAATTCCATTTCATCCTTATTTTACTTACAAGGATATTGTAGGATTCATTGTAATAACAATAATTCTAATTCTACTAGTTCTAATTAATCCGTATTTATTAGGAGATCCAGATAATTTTATTCCAGCTAACCCCCTTGTTACTCCAGTTCATATTCAACCAGAATGATACTTCCTATTCGCTTATGCAATTCTGCGATCTATTCCTAATAAGCTAGGAGGAGTAATTGCATTAGTTTTATCTATTGCAATTTTAGCAATTTTACCATTTTACCATTTAAGTAAATTTCGAGGAATTCAATTCTATCCTATTAATCAAATTTTATTCTGAGTAATAGTAGTTACAGTAATTCTACTAACATGAATTGGAGCTCGACCAGTTGAAGAACCTTATGT
>Phormia regina NICC0268
TTCTTTACTTTTCATTTTATTCTACCTTTTATTGTATTAGCCGCTACTTTAATTCATATTTTATTCCTTCATGAAACAGGATCAAATAACCCAATAGGATTAAATTCAAATATTGATAAAATTCCATTTCATCCTTATTTTACTTACAAGGATATTGTAGGGTTCATTGTAATAACAATAATTCTAATTCTACTAGTTCTAATTAATCCGTATTTATTAGGAGATCCAGATAATTTTATTCCAGCTAACCCCCTTGTTACTCCAGTTCATATTCAACCAGAATGATACTTCCTATTCGCTTATGCAATTCTGCGATCTATTCCTAATAAGCTAGGAGGAGTAATTGCATTAGTTTTATCTATTGCAATTTTAGCAATTTTACCATTTTACCATTTAAGTAAATTTCGAGGAATTCAATTCTATCCTATTAATCAAATTTTATTCTGAGTAATAGTAGTTACAGTAATTCTACTAACATGAATTGGAGCTCGACCAGTTGAAGAACCTTACGT
>Phormia regina NICC0261
TTCTTTACTTTCCACTTTATTCTACCTTTTATTGTATTAGCCGCTACTTTAATTCATATTTTATTCCTTCATGAAACAGGATCAAATAACCCAATAGGATTAAATTCAAATATTGATAAAATTCCATTTCATCCTTATTTTACTTACAAGGATATTGTAGGGTTCATTGTAATAACAATAATTCTAATTCTACTAGTTCTAATTAATCCGTATTTATTAGGAGATCCAGATAATTTTATTCCAGCTAACCCCCTTGTTACTCCAGTTCATATTCAACCAGAATGATACTTCCTATTCGCTTATGCAATTCTGCGATCTATTCCTAATAAGCTAGGAGGAGTAATTGCATTAGTTTTATCTATTGCAATTTTAGCAATTTTACCATTTTACCATTTAAGTAAATTTCGAGGAATTCAATTCTATCCTATTAATCAAATTTTATTCTGAGTAATAGTAGTTACAGTAATTCTACTAACATGAATTGGAGCTCGACCAGTTGAAGAACCTTACCT
>Phormia regina NICC0027
TTTTTTACTTTCCATTTTATTTTACCTTTTATTGTATTAGCTGCTACTTTAATTCATATTTTATTCCTTCATGAAACAGGATCGAATAACCCAATAGGATTAAATTCAAATATTGATAAAATCCCATTTCATCCTTATTTTACTTACAAGGATATTGTTGGGTTTATTATAATAACAATAATTTTAATTCTACTAGTTCTAATTAACCCATATTTATTAGGAGACCCAGACAATTTTATTCCAGCTAATCCCCTTGTTACTCCAGTTCATATTCAACCAGAATGATATTTCTTATTCGCTTATGCAATTCTACGATCTATTCCTAATAAATTAGGAGGAGTAATTGCTTTAGTTTTATCTATTGCAATTTTAGCAATTTTACCATTTTATCATTTAAGTAAATTTCGAGGAATTCAATTCTACCCAGTTAATCAAATTTTATTCTGAATAATAGTAGTTACCGTAATTTTATTAACATGAATTGGAGCTCGACCAGTTGAAGAACCTTACGT
>Phormia regina NICC0296-0303-0305-0044-0640
TTTTTTACTTTCCATTTTATTTTACCTTTTATTGTATTAGCTGCTACTTTAATTCATATTTTATTCCTTCATGAAACAGGATCGAATAACCCAATAGGATTAAATTCAAATATTGATAAAATCCCATTTCATCCTTATTTTACTTACAAGGATATTGTTGGGTTTATTATAATAACAATAATTTTAATTCTACTAGTTCTAATTAACCCATATTTATTAGGAGACCCAGACAATTTTATTCCAGCTAATCCCCTTGTTACTCCAGTTCATATTCAACCAGAATGATATTTCTTATTCGCTTATGCAATTCTACGATCTATTCCTAATAAATTAGGAGGAGTAATTGCATTAGTTTTATCTATTGCAATTTTAGCAATTTTACCATTTTATCATTTAAGTAAATTTCGAGGAATTCAATTCTACCCTATTAATCAAATTTTATTCTGAATAATAGTAGTTACAGTAATTTTATTAACATGAATTGGAGCTCGACCAGTTGAAGAACCTTACGT
>Phormia regina NICC0048
TTTTTTACTTTCCATTTTATTTTACCTTTTATTGTATTAGCTGCTACTTTAATTCATATTTTATTCCTTCATGAAACAGGATCGAATAACCCAATAGGATTAAATTCAAATATTGATAAAATCCCATTTCATCCTTATTTTACTTACAAGGATATTGTTGGGTTTATTATAATAACAATAATTTTAATTCTACTAGTTCTAATTAACCCATATTTATTAGGAGACCCAGACAATTTTATTCCAGCTAATCCCCTTGTTACTCCAGTTCATATTCAACCAGAATGATATTTCTTATTCGCTTATGCAATTCTACGATCTATTCCTAATAAATTAGGAGGAGTAATTGCATTAGTTTTATCTATTGCAATTTTAGCAATTTTACCATTTTATCATTTAAGTAAATTTCGAGGAATTCAATTCTACCCTATTAATCAAATTTTATTCTGAATAATAGTAGTTACAGTAATTTTATTAACATGAATGGGAGCTCGACCAGTTGAAGAACCTTACGT
>Lucilia sericata NC009733
TTTTTTACATTCCATTTCATTTTACCATTCATTGTATTAGCTGCAACATTAATTCACATTTTATTTTTACATGAAACTGG?TCAAATAACCCTATAGGATTAAATTCTAATATTGATAAAATTCCATTCCACCCATACTTCACTTTCAAGGATATTGTAGGATTTATCGTCATAACAATAATTTTACTTCTATTAGTATTAATTAATCCTTACCTTTTAGGAGATCCTGATAATTTTATTCCTGCTAATCCATTAGTAACACCAGTTCATATTCAACCAGAATGATATTTCTTATTTGCTTATGCTATTTTACGTTCAATTCCTAATAAATTAGGAGGAGTAATTGCTCTAGTTCTTTCTATTGCAATTTTAGCTATTTTACCATTTTATCATTTAAGAAAATTCCGAGGAATTCAATTTTACCCTATTAATCAAATTTTATTTTGAGTAATAGTAGTAACAGTAATCTTATTAACATGAATTGGAGCTCGACCAGTTGAAGAACCTTATGT
>Protocalliphora azurea GQ409420
TTTTTTACATTCCACTTCATTCTTCCATTTATTGTACTAGCAACAACCTTAATTCACATTTTATTCCTACACGAAACTGGATCTAATAACCCAATAGGATTAAATTCTAATACCGACAAAATCCCATTCCACCCATATTTTACTTACAAAGACATTATAGGATTTATTTTAATAACAATAATTTTAATTCTATTAGTATTAATTAACCCTTATTTATTAGGAGATCCAGATAATTTTATCCCAGCTAATCCCCTTGTTACCCCAGTACATATTCAACCAGAATGATATTTTCTATTTGCATATGCTATTTTACGATCAATTCCCAATAAATTAGGAGGAGTTATTGCATTAGTTCTATCAATTGCAATTCTAGCTATTTTACCATTCTCTCATTTAAACAAATTCCGAGGAATCCAATTTTATCCTATTAACCAAATTTTATTTTGAATAATAGTAACAACAGTAATTTTATTAACATGAATTGGAGCACGACCAGTTGAAGAACCTTACGT
>Calliphora vomitoria FJ025705
TTCTTCACATTTCATTTTATTTTACCATTTATTGTATTAGCAGCAACACTAATTCATATTCTATTTTTACATGAAACAGGATCAAGTAATCCAATAGGATTAAATTCTAATATTGATAAAATTCCATTCCACCCTTATTTTACTTTTAAGGATATTGTAGGATTTATTGTAATAACAATAATTTTAATTTTATTAGTATTAATTAATCCTTACTTATTAGGAGACCCAGACAATTTTATCCCTGCTAACCCTTTAGTAACTCCTGTACATATTCAACCAGAATGATACTTTTTATTCGCCTATGCAATTTTACGATCAATTCCTAATAAATTAGGAGGAGTAATTGCACTAGTACTTTCTATTGCAATTTTAGCTATTCTTCCATTTTATCATTTAAGTAAATTCCGAGGAATTCAATTTTACCCAATTAATCAAATTTTATTCTGAATAATAGTAGTTACAGTAATTTTATTAACATGAATTGGAGCTCGACCAGTTGAAGAACCTTATGT

[16S: 251bp]
>Chrysomya megacephala AY965623
CATAAAAATTTATAATAGATTTTTATTTTTTAGTCAAAAAGCTAAAATATATTTAAAAAACGAGAAGACCCTATAAATCTTTATATTTAGGTTATTATAATTTTATAGATTTTTTTTGTTATAATAATTGATAATATTTTATTGGGGTGATATTAAAATTTGATAAACTTTTAATTGTTTAAA-TCATTAATTTATGAATAATTGATCCGTTATTAGCGATTAAAAAAATAAGTTACTTTAGGGATAACAG
>Chrysomya megacephala AY965624
CATAAAAATTTATAATAGATTTTTATTTTTTAGTCAAAAAGCTAAAATATATTTAAAAAACGAGAAGCCCCTATAAAACTTTATATTTAGGTTATTATAATTTTATAGATTTTTTTTGTTATAATAATTGATAATATTTTATTGGGGTGATATTAAAATTTGATAAACTTTTAATTGTTTAAA-TCATTAATTTATGAATAATTGATCCGTTATTAGCGATTAAAAAAATAAGTTACTTTAGGGATAACAG
>Chrysomya megacephala AY965625
CATAAAAATTTATAATAGATTTTTATTTTTTAGTCAAAAAGCTAAAATATATTTAAAAAACGAGAAGCCCCTATAAAACTTTATATTTAGGTTATTATAATTTTATAGATTTTTTTTGTAATAATAATTGATAATATTTTATTGGGGTGATATTAAAATTTGATAAACTTTTAATTGTTTAAA-TCATTAATTTATGAATAATTGATCCGTTATTAGCGATTAAAAAAATAAGTTACTTTAGGGATAACAG
>Chrysomya megacephala AY965626
CATAAAAATTTATAATAGAATTTTATTTTTTAGTCAAAAAGCTAAAATATATTTAAAAGACGAGAAGACCCTATAAATCTTTATATTTAGGTTATTATAATTTTATAGATTTTTTTTGTTTTAATAATTGATAATATTTTATTCGGGTGATATTAAAATTTGATAAACTTTTAATTGTTTAAA-TCATTAATTTATGAATAATTGATCCGTTATTAGTGATTAAAAAAATAAGTTACTTTAGGGATAACAG
>Chrysomya megacephala AY965627
CATAAAAATTTATAATAGAATTTTATTTTTTAGTCAAAAAGCTAAAATATATTTAAAAGACGAGAAGACCCTATAAATCTTTATATTTAGGTTATTATAATTTTATAGATTTTTTTTGTTATAATAATTGATAATATTTTATTGGGGTGATATTAAAATTTGATAAACTTTTAATTGTTTAAA-TCATTAATTTATGAATAATTGATCCGTTATTAGTGATTAAAAAAATAACTTACTTTAGGGATAACAG
>Chrysomya megacephala AY965628
CATAAAAATTTATAATAGAATTTTATTTTTTAGTCAAAAAGCTAAAATATCTTTAAAAGACGAGAAGACCCTATAAATCTTTATATTTAGGTTATTATAATTTTATAGATTTTTTTTGTTATAATAATTGATAATATTTTATTGGGGTGATATTAAAATTTGATAAACTTTTAATTGTTTAAA-TCATTAATTTATGAATAATTGATCCGTTATTAGTGATTAAAAAAATAACTTACTTTAGGGATAACAG
>Chrysomya megacephala AY965629
CATAAAAATTTATAATAGAATTTTATTTTTTAGTCAAAAAGCTAAAATATCTTTAAAAGACGAGAAGACCCTATAAATCTTTATATTTAGGTTATTATAATTTTATAGATTTTTTTTGTTATAATAATTGATAATATTTTATTGGGGTGATATTAAAATTTGATAAATTTTTAATTGTTTAAA-TCATTAATTTATGAATAATTGATCCGTTATTAGTGATTAAAAAAATAACTTACTTTAGGGATAACAG
>Chrysomya megacephala AY965655
CATAAAAATTTATAATAGAATTTTATTTTTTAGTCAAAAAGCTAAAATATATTTAAAAGACGAGAAGACCCTATAAATCTTTATATTTAGGTTATTATAATTTTATAGATTTTTTTTGTTATAATAATTGATAATATTTTATTCGGGTGATATTAAAATTTGATAAACTTTTAATTGTTTAAA-TCATTAATTTATGAATAATTGATCCGTTATTAGTGATTAAAAAAATAAGTTACTTTAGGGATAACAG
>Chrysomya megacephala FJ763653
TCTTATAATTTATAATAGAATTTTATTTTTTAGTCAAAAAGCTAAAATATATTTAAAAGACGAGAAGACCCTATAAATCTTTATATTTAGGTTATTATAATTTTATAGATTTTTTTTGTTATAATAATTGATAATATTTTATTGGGGTGATATTAAAATTTGATAAACTTTTAATTGTTTAAA-TCACTAATTTATGAATAATTGATCCGTTATTAGCGATTAAAAAAATAAGTTACCTTAGGGATAACAG
>Chrysomya megacephala (N=2)
CTTCTAAATTTATAATAGAATTTTATTTTTTAGTCAAAAAGCTAAAATATATTTAAAAGACGAGAAGACCCTATAAATCTTTATATTTAGGTTATTATAATTTTATAGATTTTTTTTGTTATAATAATTGATAATATTTTATTGGGGTGATATTAAAATTTGATAAACTTTTAATTGTTTAAA-TCATTAATTTATGAATAATTGATCCGTTATTAGCGATTAAAAAAATAAGTTACCTTAGGGATAACAG
>Chrysomya megacephala FJ763662
TTCTACACTTTATAATAGAATTTTATTTTTTAGTCAAAAAGCTAAAATATATTTAAAAGACGAGAAGACCCTATAAATCTTTATATTTAGATTATTATAATTTTATAGATTTCTTTTGTTATAATAGTTGATAATATTTTATTGGGGTGATATTAAAATTTAATAAACTTTTAATTGTTTAAA-TCATTAATTTATGAATAATTGATCCATTAATAGTGATTAAAAAAATAAGTTACCTTAGGGATAACAG
>Chrysomya megacephala FJ763667
GCTCTAAATTTATAATAGAATTTTATTTTTTAGTCAAAAAGCTAAAATATATTTAAAAGACGAGAAGACCCTATAAATCTTTATATTTAGGTTATTATAATTTTATAGATTTTTTTTGTTATAATAATTGATAATATTTTATTGGGGTGATATTAAAATTTGATAAACTTTTAATTGTTTAAA-TCATTAATTTATGAATAATTGATCCGTTATTAGCGATTAAAAAAATAAGTTACCTTAGGGATAACAG
>Chrysomya megacephala (N=2)
GTTATAAATTTATAATAGAATTTTATTTTTTAGTCAAAAAGCTAAAATATATTTAAAAGACGAGAAGACCCTATAAATCTTTATATTTAGGTTATTATAATTTTATAGATTTTTTTTGTTATAATAATTGATAATATTTTATTGGGGTGATATTAAAATTTGATAAACTTTTAATTGTTTAAA-TCATTAATTTATGAATAATTGATCCGTTATTAGCGATTAAAAAAATAAGTTACCTTAGGGATAACAG
>Chrysomya megacephala FJ763675
TTTCTAAATTTATAATAGAATTTTATTTTTTAGTCAAAAAGCTAAAATATATTTAAAAGACGAGAAGACCCTATAAATCTTTATATTTAGGTTATTATAATTTTATAGATTTTTTTTGTTATAATAGTTGATAATATTTTATTGGGGTGATATTAAAATTTGATAAACTTTTAATTGTTTAAA-TCATTAATTTATGAATAATTGATCCGTTATTAGCGATTAAAAAAATAAGTTACCTTAGGGATAACAG
>Chrysomya megacephala FJ763677
TACTACGATTTATAATAGAATTTTATTTTTTAGTCAAAAAGCTAAAATATATTTAAAAGACGAGAAGACCCTATAAATCTTTATATTTAGGTTATTATAATTTTATAGATTTTTTTTGTTATAATAATTGATAATATTTTATTGGGGTGATATTAAAATTTAATAAACTTTTAATTGTTTAAA-TCATTAATTTATGAATAATTGATCCGTTATTAGCGATTAAAAAAATAAGTTACCTTAGGGATAACAG
>Chrysomya megacephala FJ763678
CTTCTATATTTATAATAGAATTTTATTTTTTAGTCAAAAAGCTAAAATATATTTAAAAGACGAGAAGACCCTATAAATCTTTATATTTAGGTTATTATAATTTTATAGATTTTTTTTGTTATAATAATTGATAATATTTTATTGGGGTGATATTAAAATTTGATAAACTTTTAATTGTTTAAA-TCATTAATTTATGAATAATTGATCCGTTATTAGTGATTAAAAAAATAAGTTACCTTAGGGATAACAG
>Chrysomya megacephala (N=2)
TTTCTAAATTTATAATAGAATTTTATTTTTTAGTCAAAAAGCTAAAATATATTTAAAAGACGAGAAGACCCTATAAATCTTTATATTTAGGTTATTATAATTTTATAGATTTTTTTTGTTATAATAATTGATAATATTTTATTGGGGTGATATTAAAATTTGATAAACTTTTAATTGTTTAAA-TCATTAATTTATGAATAATTGATCCGTTATTAGCGATTAAAAAAATAAGTTACCTTAGGGATAACAG
>Chrysomya megacephala FJ763687
TTTCTAAATTTATAATAGAATTTTATTTTTTAGTCAAAAAGCTAAAATATATTTAAAAGACGAGAAGACCCTATAAATCTTTATATTTAGGTTATTATAATTTTATAGATTTTTTTTGTTATAATAATTGATAATATTTTATTGGGGTGATATTAAAATTTGATAAACTTTTAATTGTTTAAA-TCATTAATTTATGAATAATTGATCCGTTATTAGTGATTAAAAAAATAAGTTACCTTAGGGATAACAG
>Chrysomya megacephala FJ763689
TTCTATAATTTATAATAGAATTTTATTTTTTAGTCAAAAAGCTAAAATGTATTTAAAAGACGAGAAGACCCTATAAATCTTTATATTTAAATTATTATAATTTTGTAGATTTTTTTTGTTGTAATAATTGATAATATTTTATTGGGGTGATATTAAAATTTAATAAACTTTTAATTGTTTAAA-TCATTAATTTATGAATAATTGATCCGTTAATAGCGATTAAAAAAATAAGTTACCTTAGGGATAACAG
>Chrysomya megacephala FJ763694
TCTAAAATTTTATAATAGAATTTTATTTTTTAGTCAAAAAGCTAAAATATATTTAAAAGACGAGAAGACCCTAAAAATCTTTATATTTAGGTTATTATAATTTTATAGATTTTTTTTGTTATAATAATTGATAATATTTTATTGGGGTGATATTAAAATTTGATAAACTTTTAATTGTTTAAA-TCATTAATTTATGAATAATTGATCCGTTATTAGCGATTAAAAAAATAAGTTACCTTAGGGATAACAG
>Chrysomya megacephala FJ763699
TTCTAAAATTTATAATAGAATTTTATTTTTTAGTCAAAAAGCTAAAATATATTTAAAAGACGAGAAGACCCTATAAATCTTTATATTTAGGTTATTATAATTTTATAGATTTTTTTTGTTATAATAATTGATAATATTTTATTGGGGTGATATTAAAATTTGATAAACTTTTAATTGTTTAAA-TCATTAATTTATGAATAATTGATCCGTTATTAGCGATTAAAAAAATAAGTTACCTTAGGGATAACAG
>Chrysomya megacephala GQ118363
CATAAAAATTTATAGTAGAATTTTATTTTTTAGTCAAAAAGCTAAAATTTATTTAAAAGACGAGAAGACCCTATAAATCTTTATATTTAGGTTATTATAATTGTATAGATTTTTTTTGTTATAATAATTAATAATATTTTATTGGGGTGATATTAAAATTTAATGAACTTTTAATTATTAAAA-ACATTAATTTATGAATAATTGATCCATTATTAGTGATTAAAAAAATAAGTTACCTTAGGGATAACAG
>Chrysomya megacephala GQ118371
CATGAAAATTTATAATAGAATTTTATTTTTTAGTCAAAAAGCTAAAATATATTTAAAAGACGAGAAGACCCTATAAATCTTTATATTTAGGTTATTATAATTTTATAGATTTTTTTTGTTATAATAATTGATAATATTTTATTGGGGTGATATTAAAATTTGATAAACTTTTAATTGTTTAAA-TCATTAATTTATGAATAATTGATCCGTTATTAGTGATTAAAAAAATAAGTTACCTTAGGGATAACAG
>Chrysomya megacephala (N=2)(4)
CATAAAAATTTATAATAGAATTTTATTTTTTAGTCAAAAAGCTAAAATGTATTTAAAAGACGAGAAGACCCTATAAATCTTTATATTTAAATTATTATAATTTTGTAGATTTTTTTTGTTGTAATAATTGATAATATTTTATTGGGGTGATATTAAAATTTAATAAACTTTTAATTGTTTAAA-TCATTAATTTATGAATAATTGATCCGTTAATAGCGATTAAAAAAATAAGTTACCTTAGGGATAACAG
>Chrysomya megacephala GQ118386
TTCTAAAATTTATAATAGAATTTTATTTTTTAGTCAAAAAGCTAAAATATATTTAAAAGACGAGAAGACCCTATAAATCTTTATATTTAGGTTATTATAATTTTATAGATTTTTTTTGTTATAATAATTGATAATATTTTATTGGGGTGATATTAAAATTTAATAAACTTTTAATTGTTTAAA-TCATTAATTTATGAATAATTGATCCGTTATTAGCGATTAAAAAAATAAGTTACCTTAGGGATAACAG
>Chrysomya megacephala (N=6)
CATAAAAATTTATAATAGAATTTTATTTTTTAGTCAAAAAGCTAAAATATATTTAAAAGACGAGAAGACCCTATAAATCTTTATATTTAGGTTATTATAATTTTATAGATTTTTTTTGTTATAATAATTGATAATATTTTATTGGGGTGATATTAAAATTTGATAAACTTTTAATTGTTTAAA-TCATTAATTTATGAATAATTGATCCGTTATTAGCGATTAAAAAAATAAGTTACTTTAGGGATAACAG
>Chrysomya megacephala GQ396698
CATAAAAATTTATAATAGAATTTTATTTTTTAGTCAAAAAGCTAAAATATATTTAAAAGACGAGAAGACCCTATAAATCTTTATATTTAGGTTATTATAATTTCATAGATTTTTTTTGTTATAATAATTGATAATATTTTATTGGGGTGATATTAAAATTTGATAAACTTTTAATTGTTTAAA-TCATTAATTTATGAATAATTGATCCGTTATTAGCGATTAAAAAAATAAGTTACTTTAGGGATAACAG
>Chrysomya megacephala (N=5)
CATAAAAATTTATAATAGAATTTTATTTTTTAGTCAAAAAGCTAAAATATATTTAAAAGACGAGAAGACCCTATAAATCTTTATATTTAGGTTATTATAATTTTATAGATTTTTTTTGTTATAATAATTGATAATATTTTATTGGGGTGATATTAAAATTTGATAAACTTTTAATTGTTTAAA-TCATTAATTTATGAATAATTGATCCGTTATTAGTGATTAAAAAAATAAGTTACTTTAGGGATAACAG
>Chrysomya megacephala (N=22)
CATAAAAATTTATAATAGAATTTTATTTTTTAGTCAAAAAGCTAAAATATATTTAAAAGACGAGAAGACCCTATAAATCTTTATATTTAGGTTATTATAATTTTATAGATTTTTTTTGTTATAATAATTGATAATATTTTATTGGGGTGATATTAAAATTTGATAAACTTTTAATTGTTTAAA-TCATTAATTTATGAATAATTGATCCGTTATTAGCGATTAAAAAAATAAGTTACCTTAGGGATAACAG
>Chrysomya megacephala (N=2)
CATAAAAATTTATAATAGAATTTTATTTTTTAGTCAAAAAGCTAAAATATATTTAAAAGACGAGAAGACCCTATAAATCTTTATATTTAGGTTATTATAATTTTATAGATTTTTTTTGTTATAATAATTGATAATATTTTATTGGGGTGATATTAAAATTTGATAAACTTTTAATTGTTTAAA-TCATTAATTTATGAATAATTGATCCGTTATTAGTGATTAAAAAAATAAGTTACCTTAGGGATAACAG
>Chrysomya megacephala JF794615
CATAAAAATTTATAATAGAATTTTATTTTTTAGTTAAAAAGCTAAAATATATTTAAAAGACGAGAAGACCCTATAAATCTTTATATTTAGGTTATTATAATTTTATAGATTTTTTTTGTTATAATAATTGATAATATTTTATTGGGGTGATATTAAAATTTGATAAACTTTTAATTGTTTAAA-TCATTAATTTATGAATAATTGATCCGTTATTAGCGATTAAAAAAATAAGTTACCTTAGGGATAACAG
>Chrysomya rufifacies GQ118378
TTCTAAAATTTATAGTAGAATTTTATTTTTTAGTCAAAAAGCTAAAATTTATTTAAAAGACGAGAAGACCCTATAAATCTTTATATTTAGGTTATTATAATTGTATAGATTTTTTTTGTTATAATAATTAATAATATTTTATTGGGGTGATATTAAAATTTAATGAACTTTTAATTATTAAAA-ACATTAATTTATGAATAATTGATCCATTATTAGTGATTAAAAAAATAAGTTACCTTAGGGATAACAG
>Chrysomya rufifacies GQ118379
TTCTAAAATTTATACTAGAATTTTATTTTTTAGTCAAAAAGCTAAAATTTATTTAAAAGACGAGAAGACCCTATAAATCTTTATATTTAGGTTATTATAATTGTATAGATTTTTTTTGTTATAATAATTAATAATATTTTATTGGGGTGATATTAAAATTTAATGAACTTTTAATTATTAAAA-ACATTAATTTATGAATAATTGATCCATTATTAGTGATTAAAAAAATAAGTTACCTTAGGGATAACAG
>Chrysomya rufifacies GQ409123
CATAAAAATTTATAGTAGAATTTTATTTTTTAGTCAAAAAGCTAAAATTTATTTAAAAGACGAGAAGACCCTATAAATCTTTATATTTAGGTTATTATAATTGTATAGATTTTTTTTGTTATAATAATTAATAATATTTTATTGGGGTGATATTAAAATTTAATGAACTTTTAATTATTAAAA-ACATTAATTTATGAATAATTGATCCATTATTAGTGATTAAAAAAATAAGTTACTTTAGGGATAACAG
>Chrysomya rufifacies (N=2)
CATAAAAATTTATAGTAGAATTTTATTTTTTAGTCAAAAAGCTAAAATTTATTTAAAAGACGAGAAGACCCTATAAATCTTTATATTTAGGTTATTATAATTGTATAGATTTTTTTTGTTATAATAATTAATAATATTTGATTGGGGTGATATTAAAATTTAATGAACTTTTAATTATTAAAA-ACATTAATTTATGAATAATTGATCCATTATTAGTGATTAAAAAAATAAGTTACCTTAGGGATAACAG
>Chrysomya rufifacies (N=5)
CATAAAAATTTATAGTAGAATTTTATTTTTTAGTCAAAAAGCTAAAATTTATTTAAAAGACGAGAAGACCCTATAAATCTTTATATTTAAGTTATTATAATTGTATAGATTTTTTTTGTTATAATAATTAATAATATTTTATTGGGGTGATATTAAAATTTAATGAACTTTTAATTATTAAGA-ACATTAATTTATGAATAATTGATCCATTATTAGTGATTAAAAAAATAAGTTACCTTAGGGATAACAG
>Compsomyiops fulvicrura FJ025428
CATAAAAATTTATAATAGAATTTTATTTTTTAGTCAAAAAGCTAAAATATATTTAAAAGACGAGAAGACCCTATAAATCTTTATATTTAGATTATTATAATTTTATAGATTTTTTTTGTTATAATAATTGATGATATTTTATTGGGGTGATATTAAAATTTAATAAACTTTTAATTGTTTAAA-TCATTAATTTATGAATAATTGATCCGTTATTAGCGATTAAAAAAACAAGTTACTTTAGGGATAACAG
>Lucilia sericata GQ396688
CATGAAAATTTATAATAGAATTTTATTTTTTAGTCAAAAAGCTAAAATTTATTTAAAAGACGAGAAGACCCTATAAATCTTTATATTTATATTATTATAATTTTTTAGATTCTTTTTATTATAATAATAGATTATATTTTATTGGGGTGATATTAAAATTTAATAAACTTTTAATTGTTTAAA-TCATTAATTTATGAATAATTGATCCGTTATTAGCGATTAAAAAAACAAGTTACTTTAGGGATAACAG
>Phormia regina NICC0038-0044-0048-0054
CATAAAAATTTATAATAGAATTTTATTTTTTAGTTAAAAAGCTAAAATATATTTAAAAGACGAGAAGACCCTATAAATCTTTATATTTAAATTATTATAATTTTATAGATTTATTTTGTTATAATAGTTGATAATATTTTATTGGGGTGATATTAAAATTTAATAAACTTTTAATTGTTTAAA-TCATTAATTTATGAATAATTGATCCGTTATTAGCGATTAAAAAAATAAGTTACTTTAGGGATAACAG
>Phormia regina NICC0256-0259to0261-0263to0269-0277
CATAAAAATTTATAATAGAATTTTATTTTTTAGTCAAAAAGCTAAAATATATTTAAAAGACGAGAAGACCCTATAAATCTTTATATTTAAATTATTATAATTTTATAGATTTATTTTGTTATAATAGTTGATAATATTTTATTGGGGTGATATTAAAATTTAATAAACTTTTAATTGTTTAAA-TCATTAATTTATGAATAATTGATCCGTTATTAGCGATTAAAAAAATAAGTTACTTTAGGGATAACAG
>Protocalliphora azurea GQ409147
CATAAAAATTTATATTAGAATTTTATTTTTTAGTTAAAAAGCTAAAATATATTTAAAAGACGAGAAGACCCTATAAATCTTTATATTTATGTTGTTATAATTTTATAGAATTTTTTTGTTGTAATAATTTATAATATTTTATTGGGGTGATATTAAAATTTAATTAACTTTTAATTTTAAAAAATCATTAATTTATGAATAATTGATCCGTTATTAACGATTAAAAAAATAAGTTACTTTAGGGATAACAG
>Protophormia terraenovae FJ763683
CATAACAATTTATAATAGAATTTTATTTTTTAGTCAAAAAGCTAAAATATATTTAAAAGACGAGAAGACCCTATAAATCTTTATATTTAGGTTATTATAATTTTATAGATTTTTTTTGTTATAATAATTGATAATATTTTATTGGGGTGATATTAAAATTTGATAAACTTTTAATTGTTTAAA-TCATTAATTTATGAATAATTGATCCGTTATTAGTGATTAAAAAAATAAGTTACCTTAGGGATAACAG
>Protophormia terraenovae JQ307754
CATAAAAATTTATAATAGAATTTTATTTTTTAGTCAAAAAGCTAAAATAGATTTAAAAGACGAGAAGACCCTATAAATCTTTATATTTAGATTATTATAATTTTATAGATTTCTTTTGTTATAATAGTTGATAATATTTTATTGGGGTGATATTAAAATTTAATAAACTTTTAATTGTTTAAA-TCATTAATTTATGAATAATTGATCCATTAATAGTGATTAAAAAAATAAGTTACTTTAGGGATAACAG
>Calliphora vomitoria FJ025424
CATAAAAATTTATAATAGAATTTTATTTTTTAGTCAAAAAGCTAAAATATATTTAAAAGACGAGAAGACCCTATAAATCTTTATATCTAGATTATTATAATTTTATAGATTTTTTTTGTTATAATAATTAATGATATTTTATTGGGGTGATATTAAAATTTAATAAACTTTTAATTGTTAAAA-TCATTAATTTATGAATAATTGATCCGTTATTAGCGATTAAAAAAATAAGTTACTTTAGGGATAACAG

[16S: 350bp]
>Chrysomya rufifacies GQ409123
TTTAAATGGCCGCAGTATACTGACTGTGCAAAGGTAGCATAATCATTAGTCTTTTAATTGAAGGCTGGTATGAATGGTTGGACGAGATATTAACTGTTTCATAAAAATTTATAGTAGAATTTTATTTTTTAGTCAAAAAGCTAAAATTTATTTAAAAGACGAGAAGACCCTATAAATCTTTATATTTAGGTTATTATAATTGTATAGATTTTTTTTGTTATAATAATTAATAATATTTTATTGGGGTGATATTAAAATTTAATGAACTTTTAATTATTAAAA-ACATTAATTTATGAATAATTGATCCATTATTAGTGATTAAAAAAATAAGTTACTTTAGGGATAACAG
>Chrysomya megacephala GQ396698
TTTAAATGGCCGCAGTATACTAACTGTGCAAAGGTAGCATAATCATTAGTCTTTTAATTGAAGGCTGGTATGAATGGTTGGACGAGATATTAACTGTTTCATAAAAATTTATAATAGAATTTTATTTTTTAGTCAAAAAGCTAAAATATATTTAAAAGACGAGAAGACCCTATAAATCTTTATATTTAGGTTATTATAATTTCATAGATTTTTTTTGTTATAATAATTGATAATATTTTATTGGGGTGATATTAAAATTTGATAAACTTTTAATTGTTTAAA-TCATTAATTTATGAATAATTGATCCGTTATTAGCGATTAAAAAAATAAGTTACTTTAGGGATAACAG
>Compsomyiops fulvicrura FJ025428
TTTAAATGGCCGCAGTATACTAACTGTGCAAAGGTAGCATAATCATTAGTCTTTTAATTGAAGGCTGGTATGAATGGTTGGACGAGATATTAACTGTTTCATAAAAATTTATAATAGAATTTTATTTTTTAGTCAAAAAGCTAAAATATATTTAAAAGACGAGAAGACCCTATAAATCTTTATATTTAGATTATTATAATTTTATAGATTTTTTTTGTTATAATAATTGATGATATTTTATTGGGGTGATATTAAAATTTAATAAACTTTTAATTGTTTAAA-TCATTAATTTATGAATAATTGATCCGTTATTAGCGATTAAAAAAACAAGTTACTTTAGGGATAACAG
>Chrysomya megacephala AY965624
TTTAAATGGCCGCAGTATACTAACTGTGCAAAGGTAGCATAATCATTAGTCTTTTAATTGAAGGCTGGTATGAATGGTTGGACGAGATATTAACTGTTTCATAAAAATTTATAATAGATTTTTATTTTTTAGTCAAAAAGCTAAAATATATTTAAAAAACGAGAAGCCCCTATAAAACTTTATATTTAGGTTATTATAATTTTATAGATTTTTTTTGTTATAATAATTGATAATATTTTATTGGGGTGATATTAAAATTTGATAAACTTTTAATTGTTTAAA-TCATTAATTTATGAATAATTGATCCGTTATTAGCGATTAAAAAAATAAGTTACTTTAGGGATAACAG
>Chrysomya megacephala AY965625
TTTAAATGGCCGCAGTATACTAACTGTGCAAAGGTAGCATAATCATTAGTCTTTTAATTGAAGGCTGGTATGAATGGTTGGACGAGATATTAACTGTTTCATAAAAATTTATAATAGATTTTTATTTTTTAGTCAAAAAGCTAAAATATATTTAAAAAACGAGAAGCCCCTATAAAACTTTATATTTAGGTTATTATAATTTTATAGATTTTTTTTGTAATAATAATTGATAATATTTTATTGGGGTGATATTAAAATTTGATAAACTTTTAATTGTTTAAA-TCATTAATTTATGAATAATTGATCCGTTATTAGCGATTAAAAAAATAAGTTACTTTAGGGATAACAG
>Chrysomya megacephala AY965623
TTTAAATGGCCGCAGTATACTAACTGTGCAAAGGTAGCATAATCATTAGTCTTTTAATTGAAGGCTGGTATGAATGGTTGGACGAGATATTAACTGTTTCATAAAAATTTATAATAGATTTTTATTTTTTAGTCAAAAAGCTAAAATATATTTAAAAAACGAGAAGACCCTATAAATCTTTATATTTAGGTTATTATAATTTTATAGATTTTTTTTGTTATAATAATTGATAATATTTTATTGGGGTGATATTAAAATTTGATAAACTTTTAATTGTTTAAA-TCATTAATTTATGAATAATTGATCCGTTATTAGCGATTAAAAAAATAAGTTACTTTAGGGATAACAG
>Chrysomya megacephala AY965622
TTTAAATGGCCGCAGTATACTAACTGTGCAAAGGTAGCATAATCATTAGTCTTTTAATTTAAGGCTGGTATGAATGGTTGGACGAGATATTAACTGTTTCATAAAAATTTATAATAGAATTTTATTTTTTAGTCAAAAAGCTAAAATATATTTAAAAGACGAGAAGACCCTATAAATCTTTATATTTAGGTTATTATAATTTTATAGATTTTTTTTGTTATAATAATTGATAATATTTTATTGGGGTGATATTAAAATTTGATAAACTTTTAATTGTTTAAA-TCATTAATTTATGAATAATTGATCCGTTATTAGCGATTAAAAAAATAAGTTACTTTAGGGATAACAG
>Chrysomya megacephala (N 4)
TTTAAATGGCCGCAGTATACTAACTGTGCAAAGGTAGCATAATCATTAGTCTTTTAATTGAAGGCTGGTATGAATGGTTGGACGAGATATTAACTGTTTCATAAAAATTTATAATAGAATTTTATTTTTTAGTCAAAAAGCTAAAATATATTTAAAAGACGAGAAGACCCTATAAATCTTTATATTTAGGTTATTATAATTTTATAGATTTTTTTTGTTATAATAATTGATAATATTTTATTGGGGTGATATTAAAATTTGATAAACTTTTAATTGTTTAAA-TCATTAATTTATGAATAATTGATCCGTTATTAGTGATTAAAAAAATAAGTTACTTTAGGGATAACAG
>Chrysomya megacephala AY965621
TTTAAATGGCCGCAGTATACTAACTGTGCAAAGGTAGCATAATCATTACTCTTTTAATTGAAGGCTGGTATGAATGGTTGGACGAGATATTAACTGTTTCATAAAAATTTATAATAGAATTTTATTTTTTAGTCAAAAAGCTAAAATATATTTAAAAGACGAGAAGACCCTATAAATCTTTATATTTAGGTTATTATAATTTTATAGATTTTTTTTGTTATAATAATTGATAATATTTTATTGGGGTGATATTAAAATTTGATAAACTTTTAATTGTTTAAA-TCATTAATTTATGAATAATTGATCCGTTATTAGTGATTAAAAAAATAAGTTACTTTAGGGATAACAG
>Chrysomya megacephala AY965628
TTTAAATGGCCGCAGTATACTAACTGTGCAAAGGTAGCATAATCATTACTCTTTTAATTGAAGGCTGGTATGAATGGTTGGACGAGATATTAACTGTTTCATAAAAATTTATAATAGAATTTTATTTTTTAGTCAAAAAGCTAAAATATCTTTAAAAGACGAGAAGACCCTATAAATCTTTATATTTAGGTTATTATAATTTTATAGATTTTTTTTGTTATAATAATTGATAATATTTTATTGGGGTGATATTAAAATTTGATAAACTTTTAATTGTTTAAA-TCATTAATTTATGAATAATTGATCCGTTATTAGTGATTAAAAAAATAACTTACTTTAGGGATAACAG
>Chrysomya megacephala AY965629
TTTAAATGGCCGCAGTATACTAACTGTGCAAAGGTAGCATAATCATTACTCTTTTAATTGAAGGCTGGTATGAATGGTTGGACGAGATATTAACTGTTTCATAAAAATTTATAATAGAATTTTATTTTTTAGTCAAAAAGCTAAAATATCTTTAAAAGACGAGAAGACCCTATAAATCTTTATATTTAGGTTATTATAATTTTATAGATTTTTTTTGTTATAATAATTGATAATATTTTATTGGGGTGATATTAAAATTTGATAAATTTTTAATTGTTTAAA-TCATTAATTTATGAATAATTGATCCGTTATTAGTGATTAAAAAAATAACTTACTTTAGGGATAACAG
>Chrysomya megacephala AY965627
TTTAAATGGCCGCAGTATACTAACTGTGCAAAGGTAGCATAATCATTACTCTTTTAATTGAAGGCTGGTATGAATGGTTGGACGAGATATTAACTGTTTCATAAAAATTTATAATAGAATTTTATTTTTTAGTCAAAAAGCTAAAATATATTTAAAAGACGAGAAGACCCTATAAATCTTTATATTTAGGTTATTATAATTTTATAGATTTTTTTTGTTATAATAATTGATAATATTTTATTGGGGTGATATTAAAATTTGATAAACTTTTAATTGTTTAAA-TCATTAATTTATGAATAATTGATCCGTTATTAGTGATTAAAAAAATAACTTACTTTAGGGATAACAG
>Chrysomya megacephala AY965655
TTTAAATGGCCGCAGTATAGTAACTGTGCAAAGGTAGCATAATCATTAGTCTTTTAATTTAAGGCTGGTATGAATCGTTGGACGAGATATTAACTGTTTCATAAAAATTTATAATAGAATTTTATTTTTTAGTCAAAAAGCTAAAATATATTTAAAAGACGAGAAGACCCTATAAATCTTTATATTTAGGTTATTATAATTTTATAGATTTTTTTTGTTATAATAATTGATAATATTTTATTCGGGTGATATTAAAATTTGATAAACTTTTAATTGTTTAAA-TCATTAATTTATGAATAATTGATCCGTTATTAGTGATTAAAAAAATAAGTTACTTTAGGGATAACAG
>Chrysomya megacephala AY965626
TTTAAATGGCCGCAGTATAGTAACTGTGCAAAGGTAGCATAATCATTAGTCTTTTAATTTAAGGCTGGTATGAATCGTTGGACGAGATATTAACTGTTTCATAAAAATTTATAATAGAATTTTATTTTTTAGTCAAAAAGCTAAAATATATTTAAAAGACGAGAAGACCCTATAAATCTTTATATTTAGGTTATTATAATTTTATAGATTTTTTTTGTTTTAATAATTGATAATATTTTATTCGGGTGATATTAAAATTTGATAAACTTTTAATTGTTTAAA-TCATTAATTTATGAATAATTGATCCGTTATTAGTGATTAAAAAAATAAGTTACTTTAGGGATAACAG
>Chrysomya megacephala (N=5)
TTTAAATGGCCGCAGTATACTAACTGTGCAAAGGTAGCATAATCATTAGTCTTTTAATTGAAGGCTGGTATGAATGGTTGGACGAGATATTAACTGTTTCATAAAAATTTATAATAGAATTTTATTTTTTAGTCAAAAAGCTAAAATATATTTAAAAGACGAGAAGACCCTATAAATCTTTATATTTAGGTTATTATAATTTTATAGATTTTTTTTGTTATAATAATTGATAATATTTTATTGGGGTGATATTAAAATTTGATAAACTTTTAATTGTTTAAA-TCATTAATTTATGAATAATTGATCCGTTATTAGCGATTAAAAAAATAAGTTACTTTAGGGATAACAG
>Phormia regina NICC0266
TTTAAATGGCCCCCGTATACTAACTGTGCAAAGGTAGCATAATCATTAGTCTTTTAATTGAAGGCTGGTATGAATGGTTGGACGAGATATTAACTGTTTCATAAAAATTTATAATAGAATTTTATTTTTTAGTCAAAAAGCTAAAATATATTTAAAAGACGAGAAGACCCTATAAATCTTTATATTTAAATTATTATAATTTTATAGATTTATTTTGTTATAATAGTTGATAATATTTTATTGGGGTGATATTAAAATTTAATAAACTTTTAATTGTTTAAA-TCATTAATTTATGAATAATTGATCCGTTATTAGCGATTAAAAAAATAAGTTACTTTAGGGATAACAG
>Phormia regina NICC0277-0261-0267-0268
TTTAAATGGCCCCAGTATACTAACTGTGCAAAGGTAGCATAATCATTAGTCTTTTAATTGAAGGCTGGTATGAATGGTTGGACGAGATATTAACTGTTTCATAAAAATTTATAATAGAATTTTATTTTTTAGTCAAAAAGCTAAAATATATTTAAAAGACGAGAAGACCCTATAAATCTTTATATTTAAATTATTATAATTTTATAGATTTATTTTGTTATAATAGTTGATAATATTTTATTGGGGTGATATTAAAATTTAATAAACTTTTAATTGTTTAAA-TCATTAATTTATGAATAATTGATCCGTTATTAGCGATTAAAAAAATAAGTTACTTTAGGGATAACAG
>Phormia regina NICC0038-0044-0048-0054
TTTAAATGGCCGCAGTATACTAACTGTGCAAAGGTAGCATAATCATTAGTCTTTTAATTGAAGGCTGGTATGAATGGTTGGACGAGATATTAACTGTTTCATAAAAATTTATAATAGAATTTTATTTTTTAGTTAAAAAGCTAAAATATATTTAAAAGACGAGAAGACCCTATAAATCTTTATATTTAAATTATTATAATTTTATAGATTTATTTTGTTATAATAGTTGATAATATTTTATTGGGGTGATATTAAAATTTAATAAACTTTTAATTGTTTAAA-TCATTAATTTATGAATAATTGATCCGTTATTAGCGATTAAAAAAATAAGTTACTTTAGGGATAACAG
>Phormia regina NICC0256-0259-0263to0265-0269
TTTAAATGGCCGCAGTATACTAACTGTGCAAAGGTAGCATAATCATTAGTCTTTTAATTGAAGGCTGGTATGAATGGTTGGACGAGATATTAACTGTTTCATAAAAATTTATAATAGAATTTTATTTTTTAGTCAAAAAGCTAAAATATATTTAAAAGACGAGAAGACCCTATAAATCTTTATATTTAAATTATTATAATTTTATAGATTTATTTTGTTATAATAGTTGATAATATTTTATTGGGGTGATATTAAAATTTAATAAACTTTTAATTGTTTAAA-TCATTAATTTATGAATAATTGATCCGTTATTAGCGATTAAAAAAATAAGTTACTTTAGGGATAACAG
>Protocalliphora azurea GQ409147
TTTAAATGGCCGCAGTATATTAACTGTGCAAAGGTAGCATAATCATTAGTCTTTTAATTGAAGGCTGGTATGAATGGTTGGACGAGATATTAACTGTTTCATAAAAATTTATATTAGAATTTTATTTTTTAGTTAAAAAGCTAAAATATATTTAAAAGACGAGAAGACCCTATAAATCTTTATATTTATGTTGTTATAATTTTATAGAATTTTTTTGTTGTAATAATTTATAATATTTTATTGGGGTGATATTAAAATTTAATTAACTTTTAATTTTAAAAAATCATTAATTTATGAATAATTGATCCGTTATTAACGATTAAAAAAATAAGTTACTTTAGGGATAACAG
>Protophormia terraenovae JQ307754
TTTAAATGGCCGCAGTATACTAACTGTGCAAAGGTAGCATAATCATTAGTCTTTTAATTGAAGGCTGGTATGAATGGTTGGACGAGATATTAACTGTTTCATAAAAATTTATAATAGAATTTTATTTTTTAGTCAAAAAGCTAAAATAGATTTAAAAGACGAGAAGACCCTATAAATCTTTATATTTAGATTATTATAATTTTATAGATTTCTTTTGTTATAATAGTTGATAATATTTTATTGGGGTGATATTAAAATTTAATAAACTTTTAATTGTTTAAA-TCATTAATTTATGAATAATTGATCCATTAATAGTGATTAAAAAAATAAGTTACTTTAGGGATAACAG
>Lucilia sericata GQ396688
TTTAAATGGCCGCAGTATACTAACTGTGCAAAGGTAGCATAATCATTAGTCTTTTAATTGAAGGCTGGTATGAATGGTTGGACGAGATATTAACTGTTTCATGAAAATTTATAATAGAATTTTATTTTTTAGTCAAAAAGCTAAAATTTATTTAAAAGACGAGAAGACCCTATAAATCTTTATATTTATATTATTATAATTTTTTAGATTCTTTTTATTATAATAATAGATTATATTTTATTGGGGTGATATTAAAATTTAATAAACTTTTAATTGTTTAAA-TCATTAATTTATGAATAATTGATCCGTTATTAGCGATTAAAAAAACAAGTTACTTTAGGGATAACAG
>Calliphora vomitoria FJ025424
TTTAAATGGCCGCAGTATACTAACTGTGCAAAGGTAGCATAATCATTAGTCTTTTAATTGAAGGCTGGTATGAATGGTTGGACGAGATATTAACTGTTTCATAAAAATTTATAATAGAATTTTATTTTTTAGTCAAAAAGCTAAAATATATTTAAAAGACGAGAAGACCCTATAAATCTTTATATCTAGATTATTATAATTTTATAGATTTTTTTTGTTATAATAATTAATGATATTTTATTGGGGTGATATTAAAATTTAATAAACTTTTAATTGTTAAAA-TCATTAATTTATGAATAATTGATCCGTTATTAGCGATTAAAAAAATAAGTTACTTTAGGGATAACAG

[ITS2]
>Phormia regina (all other NICC vouchers N=33) EF560190 EF061806
GCTAAATGAGTTGC---TTT--TTTATTAAAAA---TTATTTTTTTAATAT---------AAAGCACATGTTGTATTACTGGATATAA-------TT----------TTATATTCATAATACTAAATACAAAAGATA--CAAAACCTCTCATT--GAAT--AAAATCAGAGTATTTTAATATATAATAATATATAT----TTTATATTC-TTTTTTTATTGAGGAAGGTCTAGCATAAAA-----TATTTAT-GAAACTAGAATTGCCTC-TTTAAT-AAAAAGAATTTTTATTTTATTTATAAATGGATTTTTAAAG---AAATGATT---TTTATTC--ATGG-TTTTGATA-TT--TTAA----GAAAAGAAAAAA
>Phormia regina NICC0302
GCTAAATGAGTTGC---TTT--TTTATTAAAAA---TTATTTTTTTAATAT---------AAAGCACATGTTGTATTACTGGATATAA-------TT----------TTATATTCATAATACTAAATACAAAAGATA--CAAAACCTCTCATT--GAAT--AAAATCAGAGTATTTTAATATATAATAATATATAT----TTCATATTC-TTTTTTTATTGAGGAAGGTCTAGCATAAAA-----TATTTAT-GAAACTAGAATTGCCTC-TTTAAT-AAAAAGAATTTTTATTTTATTTATAAATGGATTTTTAAAG---AAATGATT---TTTATTC--ATGG-TTTTGATA-TT--TTAA----GAAAAGAAAAAA
>Phormia regina NICC0048
GCTAAATGAGTTGC---TTT--TTTATTAAAAA---TTATTTTTTTAATAT---------AAAGCACATGTTGTATTACTGGATATAA-------TT----------TTATATTCATAATACTAAATACAAAAGATA--CAAAACCTCTCATT--GAAT--AAAATCAGAGTATTTTAATATATAATAATATATAT----TTTATATTC-TTTTTTTATTGAGGAAGGTCTAGCATAAAA-----TATTTATGGAAACTAGAATTGCCTC-TTTAAT-AAAAAGAATTTTTATTTTATTTATAAATGGATTTTTAAAG---AAATGATT---TTTATTC--ATGG-TTTTGATA-TT--TTAA----GAAAAGAAAAAA
>Phormia regina NICC0640
GCTAAATGAGTTGC---TTT--TTTATTAAAAA---TTATTTTTTTAATAT---------AAAGCACATGTTGTATTACTGGATATAA-------TT----------TTATATTCATAATACTAAATACAAAAGATA--CAAAACCTCTCATT--GAAT--AAAATCAGAGTATTTTAATATATAA-AATATATAT----TTTATATTC-TTTTTTTATTGAGGAAGGTCTAGCATAAAA-----TATTTAT-GAAACTAGAATTGCCTC-TTTAAT-AAAAAGAATTTTTATTTTATTTATAAATGGATTTTTAAAG---AAATGATT---TTTATTC--ATGG-TTTTGATA-TT--TTAA----GAAAAGAAAAAA
>Protophormia terraenovae EF560193
GCTAAACGAGTTGC---TTT--TTTATTAAAAAT--TTATTTTTTTAATAT---------AAAGCACATGTTGTATTATTGGATATAA-------TA------TTATTTATATTCATAATACTAAAAGCAAAAGATA--CAAAACCTCTCATT--GAAT--AAAATCAGAGTATTTAA---TATAAAAATAT--------TTTATATTC-TTTTTTTATTGAGGAAGGTCTAGCATAAAATATTATATTTAT-GAAACTAGAATTGCCTC-TTTAAT-AAAAAGAATTTTTATTTTATTT--AAATGGATTTTTAAAG---AAATGATT---TTTATTC--ATGG-TTTTGATA-TT--TTAA----GAAAAATGAAAT
>Chrysomya saffranea EF071972
GCTAAAAAAGTTGC---TTT----------------TTTTTTTTTAAAGAAA--------AAAGCACATGTTGTATTACTGGATACAA-------TT-------TTATTGTATTCATAATGCTAAAAGCTAAAGATA--CAAAACCTCTCATG--AAAT--AAAATCAGAGTATTTTAA--TATTATAAGATGT------TGAATATTC-TTTTTTTATTGAGGAAGGTCTAGCATAAAA------ATTTAT-GAAACTAGAATTGCCTC-TCTAAT-AAAAAGAATTT--TTTATATGTGAAAA--A-----TAAAG---AAATGATT---TATATTC--ATGG-TTTTGATA-TT--TTAT----GATAAAGAAAAT
>Chrysomya saffranea (N=4)
GCTAAAAAAGTTGC---TTT----------------TTTTTTTTTTAAAGA--AA-----AAAGCACATGTTGTATTACTGGATACAA-------TT-------TTATTGTATTCATAATGCTAAAAGCTAAAGATA--CAAAACCTCTCATG--AAAT--AAAATCAGAGTATTTTAA--TATTATAAGATGT------TGAATATTC-TTTTTTTATTGAGGAAGGTCTAGCATAAAA------ATTTAT-GAAACTAGAATTGCCTC-TCTAAT-AAAAAGAATTT--TTTATATGTGAAAA--A-----TAAAG---AAATGATT---TATATTC--ATGG-TTTTGATA-TT--TTAT----GATAAAGAAAAT
>Chrysomya saffranea DQ310490
GCTAAAAAAGTTGC---TTT----------------TTTTTTTTTTAAAGA--AA-----AAAGCACATGTTGTATTACTGGATACAA-------TT-------TTATTGTATTCATAATGCTAAAAGCTAAAGATA--CAAAACCTCTCATG--AAAT--AAAATCAGAGTATTTTAA--TATTATAAGATGT------TGAATATTC-TTTTTTTATTGAGGAAGGTCTAGCATAAAA------ATTTAT-GAAACTAGAATTGCCTC-TCTAAT-AAAAAGAATTT--TTTATATGTGAAAA--A-----TAAAG---AAATGATT---TATATTC--ATGG-TTTTGATTATT--TTAT----GATAAAGAAAAT
>Chrysomya saffranea EF071967
GCTAAAAAAGTTGC---TTT----------------TTTTTTTTAAAAAGA--AA-----AAAGCACATGTTGTATTACTGGATACAA-------TT-------TTATTGTATTCATAATGCTAAAAGCTAAAGATA--CAAAACCTCTCATG--AAAT--AAAATCAGAGTATTTTAA--TATTATAAGATGT------TGAATATTC-TTTTTTTATTGAGGAAGGTCTAGCATAAAA------ATTTAT-GAAACTAGAATTGCCTC-TCTAAT-AAAAAGAATTT--TTTATATGTGAAAA--A-----TAAAG---AAATGATT---TATATTC--ATGG-TTTTGATA-TT--TTAT----GATAAAGAAAAT
>Chrysomya megacephala (N=36)
GCTAAAAAAGTTGC---TTT----------------TTTTTTTAAGAAAA----------AAAGCACATGTTGTATTACTGGATACAA-------TT-------TTATTGTATTCATAATGCTAAAAGCTAAAGATA--CAAAACCTCTCATG--AAAT--AAAATCAGAGTATTTTAA--TATTATAAGATGT------TGAATATTC-TTTTTTTATTGAGGAAGGTCTAGCATAAAA------ATTTAT-GAAACTAGAATTGCCTC-TCTAAT-AAAAAGAATTT--TTTATATGTGAAAA-------ATAAAG---AAATGATT---TATATTC--ATGG-TTTTGATA-TT--TTAT----GATAAAGAAAAT
>Chrysomya megacephala FJ830687
GCTAAAAAAGTTGC---TTT--TTTTTT--------TTTTTTTTTAAGAAA--AA-----AAAGCACATGTTGTATTACTGGATACAA-------TT-------TTATTGTATTCATAATGCTAAAAGCTAAAGATA--CAAAACCTCTCATG--AAAT--AAAATCAGAGTATTTTAA--TATTATAAGATGT------TGAATATTC-TTTTTTTATTGAGGAAGGTCTAGCATAAAA------ATTTAT-GAAACTAGAATTGCCTC-TCTAAT-AAAAAGAATTT--TTTATATGTGAAAA--A-----TAAAG---AAATGATT---TATATTC--ATGG-TTTTGATA-TT--TTAT----GATAAAGAAAAT
>Chrysomya pinguis (N=11)
GCTAAAAAAGTTGC---TTT--TT------------TTTTTTTTTAAAGAA---------AAAGCACATGTTGTATTACTGGATACAA-------TT-------TTATTGTATTCATAATACTAAAAGCTAAAGATA--CAAAACCTCTCATG--AAAT--AAAATCAGAGTATTTTAA--TATTATAAAATGT------TGAATATTC-TTTTTTTATTGAGGAAGGTCTAGCATAAAA------ATTTAT-GAAACTAGAATTGCCTC-TTTAAT-AAAAAGAATTTT---TATATGTGAAAA--A-----TAAAG---AAATGATT---TATATTC--ATGG-TTTTGATA-TT--TTAT----GATAAAGAAAAT
>Chrysomya megacephala FJ614851
GCTAAAAAAGTTGC---TTT----------------TTTTTTTTAAGAAAA---------AAAGCACATGTTGTATTACTGGATACAA-------TT-------TTATTGTATTCATAATGCTAAAAGCTAAAGATA--CAAAACCTCTCATG--AAAT--AAAATCAGAGTATTTTAA--TATTATAAGATGT------TGAATATTC-TTTTTTTATTGAGGAAGGTCTAGCATAAAA------ATTTAT-GAAACTAGAATTGCCTC-TCTAAT-AAAAAGAATTT--TTTATATGTGAAAA--A-----TAAAG---AAATGATT---TATATTC--ATGG-TTTTGATA-TT--TTAT----GATAAAGAAAAT
>Chrysomya megacephala FJ614850
GCTAAAAAAGTTGC---TTT----------------TTTTTTTTAAGAAAA---------AAAGCACATGTTGTATTACTGGATACAA-------TT-------TTATTGTATTCATAATGCTAAAAGCTAAAGATA--CAAAACCTCTCATG--AAAT--AAAATCAGAGTATTTTAA--TATTATAAGATGT------TGAATATTC-TTTTTTTATTGAGGAAGGTCTAGCATAAAA------ATTTAT-GAAACTAGAATTGCCTC-TCTAAT-AAAAAGAATTT--TTTATATGTGAAAA--A-----TAAAG---AAATGATT---TATATTC--ATGG-TTTTGATA-TT--TTAT----GATAAAGAAAAT
>Chrysomya saffranea FJ830686 Chrysomya pinguis FJ614852
GCTAAAAAAGTTGC---TTT----------------TTTTTTTTTAAGAAAA--------AAAGCACATGTTGTATTACTGGATACAA-------TT-------TTATTGTATTCATAATGCTAAAAGCTAAAGATA--CAAAACCTCTCATG--AAAT--AAAATCAGAGTATTTTAA--TATTATAAGATGT------TGAATATTC-TTTTTTTATTGAGGAAGGTCTAGCATAAAA------ATTTAT-GAAACTAGAATTGCCTC-TCTAAT-AAAAAGAATTT--TTTATATGTGAAAA--A-----TAAAG---AAATGATT---TATATTC--ATGG-TTTTGATA-TT--TTAT----GATAAAGAAAAT
>Chrysomya megacephala EF061786
GCTAAAAAAGTCGC---TTT--------------------TTTTTTAAGAA--AA-----AAAGCACATGTTGTATTACTGGATACAA-------TT-------TTATTGTATTCATAATGCTAAAAGCTAAAGATA--CAAAACCTCTCATG--AAAT--AAAATCAGAGTATTTTAA--TATTATAAGATGT------TGAATATTC-TTTTTTTATTGAGGAAGGTCTAGCATAAAA------ATTTAT-GAAACTAGAATTGCCTC-TCTAAT-AAAAAGAATTT--TTTATATGTGAAAA--A-----TAAAG---ACATGATT---TATATTC--ATGG-TTTTGATA-TT--TTAT----GATAAAGAAAAT
>Chrysomya pinguis EF061792
GCTAAAAAAGTTGC---TTT----------------TTTTTTTTTTAAGAA---------AAAGCACATGTTGTATTACTGGATACAA-------TT-------TTATTGTATTCATAATACTAAAAGCTAAAGATA--CAAAACCTCTCATG--AAAT--AAAATCAGAGTATTTTAA--TATTATAAAATGT------TGAATATTC-TTTTTTTATTGAGGAAGGTCTAGCATAAAA------ATTTAT-GAAACTAGAATTGCCTC-TTTAAT-AAAAAGAATTTT---TATATGTGAAAA--A-----TAAAG---AAATGATT---TATATTC--ATGG-TTTTGATA-TT--TTAT----GATAAAGAAAAT
>Chrysomya pinguis EF061791
GCTAAAAAAGTTGC---TTT--T-------------TTTTTTTTTAAAGAA---------AAAGCACATGTTGTATTACTGGATACAA-------TT-------TTTTTGTATTCATAATACTAAAAGCTAAAGATA--CAAAACCTCTCATG--AAAT--AAAATCAGAGTATTTTAA--TATTATAAAATGT------TGAATATTC-TTTTTTTATTGAGGAAGGTCTAGCATAAAA------ATTTAT-GAAACTAGAATTGCCTC-TTTAAT-AAAAAGAATTTT---TATATGTGAAAA--A-----TAAAG---AAATGATT---TATATTC--ATGG-TTTTGATA-TT--TTAT----GATAAAGAAAAT
>Chrysomya megacephala HM216423
GCTAAAAAAGTTGC----------------------TTTTTTTTTTAAGAA--AA-----AAAGCACATGTTGTATTACTGGATACAA-------TT-------TTATTGTATTCATAATGCTAAAAGCTAAAGATA--CAAAACCTCTCATG--AAAT--AAAATCAGAGTATTTTAA--TATTATAAGATGT------TGAATATTC-TTTTTTTATTGAGGAAGGTCTAGCATAAAA------ATTTAT-GAAACTAGAATTGCCTC-TCTAAT-AAAAAGAATTT--TTTATATGTGAAAA-------ATAGAGAGAAAATGATT---TATATTC--ATGG-TTTTGATA-TT--TTAT----GATAAAGAAAAT
>Chrysomya bezziana (N=2)
GCTAAAAAAGTTGC---TTT---------------------TTTTTAAGAA--AA-----AAAGCACATGTTGTATTATTGGATACAA-------TT-------TTATTGTATTCATAATACTAAAAGCTAAAGATA--CAAAACCTATCATG--AAAT--AAAATCAGAGTATTTTAA--TGTTATAAGATGT------TGAATATTC--TTTTTTATTGAGGAAGGTCTAGCATAAAA------ATTTAT-GAAACTAGAATTGCCTC-TCTAAT-AAAAAGAATTTT---TTTATGTGAAAA--A-----TAAAG---AAATGATT---TACATTC--ATGG-TTTTGATA-TT--TTTT----GATAAAGAAAAT
>Chrysomya megacephala HM216418
GTTAAAAAAGTTGT---TTT----------------TTTTTTTTAAGAAAA---------AAAGCACATGTTGTATTACTGGATACAA-------TT-------TTATTGTATTCATAATGCTAAAAGCTAAAGATA--CAAAACCTCTCATG--AAAT--AAAATCAGAGTATTTTAA--TATTATAAGATGT------TGAATATTC-TTTTTTTATTGAGGAAGGTCTAGCATAAAA------ATTTAT-GAAACTAGAATTGCCTC-TCTAAT-AAAAAGAATTT--TTTATATGTGAAAA-------ATAAAG---AAATGATT---TATATTC--ATGG--TTTGATA-TG--TTAT----GATAAAGAAAAT
>Chrysomya pacifica HM216420
GCTAAAAAAGTTGC---TTT----------------TTTTTTTTTAAAGAA--A------AAAGCACATGTTGTATTACTGGATACAA-------TT-------TTATTGTATTCATAATGCTAAAAGCTAAAGATA--CAAAACCTCTCATG--AAAT--AAAATCAGAGTATTTTAA--TATTATAAGATGT------TGAATATTC-TTTTTTTATTGAGGAAGGTCTAGCATAAAA------ATTTAT-GAAACTAGAATTGCCTC-TCTAAT-AAAAAGAATTT--TTTATATGTGAAAA--A-----TAAAG---AAATGATT---TATATTC--ATGG-TTTTGATA-TG--ATAT----GATAATAGAATA
>Chrysomya chani JQ811390
GCTAAAAAAGTTGC---TTTTGTTTTCTTT------TAAATTTATAAAAGATAAAT----AAAGCACATGTTGTATTACTGGATACAA-------TT-------TTATTGTATTCATAATACTAAAAGCTAAAGATA--CAAAACCTCTCATATTGAAT--AAAATCAGAGTATTTTAA--TATTATAAAATGT-----TTAAATATTC-TTTTTTTATTGAGGAAGGTCTAGCATAAAA------ATTTAT-GAAACTAGAATTGCCTC-TTTAAT-AAAAAGAATTTT-ATTTTTTTCGAAAT--------TTAAG---AAATGATT---TTTATTC--ATGG-TTTTGATA-TT--TTAT----GATAAAAGAAAA
>Chrysomya chani (N=10)
GCTAAAAAAGTTGC---TTTTGTTTTCTTT------TAAATTTATAAAAGATAAAT----AAAGCACATGTTGTATTACTGGATACAA-------TT-------TTATTGTATTCATAATACTAAAAGCTAAAGATA--CAAAACCTCTCATATTGAAT--AAAATCAGAGTATTTTAA--TATTATAAAATGT-----TTAAATATTC-TTTTTTTATTGAGGAAGGTCTAGCATAAAA------ATTTAT-GAAACTAGAATTGCCTC-TTTAAT-AAAAAGAATTTT-ATTTTTTTCGAAAT--------TTAAG---AAATGATT---TTTATTC--ATGG-TTTTGATA-TT--TTAT----GATAAAAGAAAA
>Cochliomyia hominivorax HQ435634
GCTAAATAAGTTGC---TTT--TTCTTTATAT----TTAATATATAAAGAA--AT-----TAAGCACATGTTGTGTAACTGGAAATTA-------TT------TTATTAGTTTCCATAATACTAATAGCTAAAGATA--CAAAACCTCATAAAATGAAT-AAAAAACAGAGTATTTAAAA-TATATTGGTGTATAT-ATTTTTATATTC-TTTTTTTATTGAGGAAAGTCTAGCATAAAA-----TATTTAT-GAAACTAGAATTGCCTC-TTTAAT-AAAAAGAATTTT-TTATTTTGTGTAAA--------TAAAG---AAATGTTTTTTTATATTC--ATGG-TTTTGATA-TT--TTAA----AGAAGGAAAAAA
>Cochliomyia hominivorax HQ435602
GCTAAATAAGTTGC---TTT--TTCTTTATAT----TTAATATATAAAGAA--AT-----TAAGCACATGCTGTGTTGCTGGAAATTA-------TT------TTATTAGTTTCCATAATACTAATAGCTAAAGATA--CAAAACCTCATAAAATGAAT-AAAAAACAGAGTATTTAAAA-TATATTGGTGTATAT-ATTTTTATATTC-TTTTTTTATTGAGGAAAGTCTAGCATAAAA-----TATTTAT-GAAACTAGAATTGCCTC-TTTAAT-AAAAAGAATTTT-TTATTTTGTGTAAA--------TAAAG---AAATGTTTTTTTATATTC--ATGG-TTTTGATA-TT--TTAA----AGAAGGAAAAAA
>Cochliomyia hominivorax HQ435607
GCTAAATAAGTTGC---TTT--TTCTTTATAT----TTAATATATAAAGAA--AT-----TAAGCACATGATGTGTTACTGGAAATTA-------TT------TTATTAGTTTCCATAATACTAATAGCTAAAGATA--CAAAACCTCATAAAATGAAT-AAAAAACAGAGTATTTAAAA-TATATTGGTGTATAT-ATTTTTATATTC-TTTTTTTATTGAGGAAAGTCTAGCATAAAA-----TATTTAT-GAAACTAGAATTGCCTC-TTTAAT-AAAAAGAATTTT-TTATTTTGTGTAAA--------TAAAG---AAATGTTTTTTTATATTC--ATGG-TTTTGATA-TT--TTAA----AGAAGGAAAAAA
>Cochliomyia hominivorax HQ435605
GCTAAATAAGTTGC---TTT--TTCTTTATAT----TTAATATATAAAGAA--AT-----TAAGCACATGATGTGTTACTGGAAATTA-------TT------TTATTAGTATCCATAATACTAATAGCTAAAGATA--CAAAACCTCATAAAATGAAT-AAAAAACAGAGTATTTAAAA-TATATTGGTGTATAT-ATTTTTATATTC-TTTTTTTATTGAGGAAAGTCTAGCATAAAA-----TATTTAT-GAAACTAGAATTGCCTC-TTTAAT-AAAAAGAATTTT-TTATTTTGTGTAAA--------TAAAA---AAATGTTTTTTTATATTC--ATGG-TTTTGATA-TT--TTAA----AGAAGGAAAAAA
>Cochliomyia hominivorax HQ435591
GCTAAATAAGTTGC---TTT--TTCTCTATAT----TTAATATATAAAGAA--AT-----TAAGCACATGTTGTGTTACTGGAAATTA-------TT------TTATTAGTTTCCATAATACTAATAGCTAAAGATA--CAAAACCTCATAAAATGAATAAAAAAACAGAGTATTTAAAA-TATATTGGTGTATAT-ATTTTTATATTC-TTTTTTTATTGAGGAAAGTCTAGCATAAAA-----TATTTAT-GAAACTAGAATTGCCTC-TTTAAT-AAAAAGAATTTT-TTATTTTGTGTAAA--------TAAAG---AAATGTTTTTTTATATTC--ATGG-TTTTGATA-TT--TTAA----AGAAGGAAAAAA
>Cochliomyia hominivorax (N=2)
GCTAAATAAGTTGC---TTT--TTCTTTATAT----TTAATATATAAAGAA--AT-----TAAGCACATGTTGTGTTACTGGAAATTA-------TT------TTATTAGTTTCCATAATACTAATAGCTAAAGATA--CAAAACCTCATAAAATGAAT-AAAAAACAGAGTATTTAAAA-TATATTGGTGTATAT-ATTTTTATATTC-TTTTTTTATTGAGGAAAGTCTAGCATAAAA-----TATTTAT-GAAACTAGAATTGCCTC-TTTAAT-AAAAAGAATTTT-TTATTTTGTGTAAA--------TAAAG---AAATG-TTTTTTATATTC--ATGG-TTTTGATA-TT--TTAA----AGAGGGAAAAAA
>Cochliomyia hominivorax HQ435586
GCTAAATAAGTTGC---TTT--TTCTTTATAT----TTAATATATAAAGAA--AT-----TAAGCACATGTTGTGTTACTGGAAATTA-------TT------TTATTAGTTTCCATAATACTAATAGCTAAAGATA--CAAAACCTCATAAAATGAAT-AAAAAACAGAGTATTTAAAA-TATATTGGTGTATAT-ATTTTTATATTC-TTTCTTTATTGAGGAAAGTCTAGCATAAAA-----TATTTAT-GAAACTAGAATTGCCTC-TTTAAT-AAAAAGAATTTT-TTATTTTGTGTAAA--------TAAAG---AAATGTTTTTTTATATTC--ATGG-TTTTGATA-TT--TTAA----AGAAGGAAAAAA
>Cochliomyia hominivorax HQ435610
GCTAAATAAGTTGC---TTT--TTCTTTATAT----TTAATATATAAAGAA--AT-----TAAGCACATGTTGTGTTACTGGAAATTA-------TT------TTATTAGTTTCCATAATACTAATAGCTAAAGATA--CAAAACCTCATAAAATGAAT-AAAAAACAGAGTATTTAAAA-TATATTGGTGTATAT-ATTTTTATATTC-TTTTTTTATTGAGGAAAGTCTAGCATAAAA-----TATTTAT-GAAACTAGAATTGCCTC--TTAAT-AAAAAGAATTTT-TTATTTTGTGTAAA--------TAAAG---AAATGTTTTTTTATATTC--ATGG-TTTTGATA-TT--TTAA----AGAAGGAAAAAA
>Cochliomyia hominivorax (N=8)
GCTAAATAAGTTGC---TTT--TTCTTTATAT----TTAATATATAAAGAA--AT-----TAAGCACATGTTGTGTTACTGGAAATTA-------TT------TTATTAGTTTCCATAATACTAATAGCTAAAGATA--CAAAACCTCATAAAATGAATAAAAAAACAGAGTATTTAAAA-TATATTGGTGTATAT-ATTTTTATATTC-TTTTTTTATTGAGGAAAGTCTAGCATAAAA-----TATTTAT-GAAACTAGAATTGCCTC-TTTAAT-AAAAAGAATTTT-TTATTTTGTGTAAA--------TAAAG---AAATGTTTTTTTATATTC--ATGG-TTTTGATA-TT--TTAA----AGAAGGAAAAAA
>Cochliomyia hominivorax HQ435639
GCTAAATAAGTTGC---TTT--TTCTTTATAT----TTAATATATAAAGAA--AT-----TAAGCACATGTTGTGTTACTGGAAATTA-------TT------TTATTAGTTTCCGTAATACTAATAGCTAAAGATA--CAAAACCTCATAAAATGAAT-AAAAAACAGAGTATTTAAAA-TATATTGGTGTATAT-ATTTTTATATTC-TTTTTTTATTGAGGAAAGTCTAGCATAAAA-----TATTTAT-GAAACTAGAATTGCCTC-TTTAAT-AAAAAGAATTTT-TTATTTTGTGTAAA--------TAAAG---AAATGTTTTTTTATATTC--ATGG-TTTTGATA-TT--TTAA----AGAAGGAAAAAA
>Cochliomyia hominivorax HQ435614
GCTAAATAAGTTGC---TTT--TTCTTTATAT----TTAATATATAAAGAA--AT-----TAAGCACATGTTGTGTTACTGGAAATTA-------TT------TTATTAGTTTCCATAATACTAATAGCTAAAGATA--CAAAACCTCATAAAATGAAT-AAAAAACAGAGTATTTAAAA-TATATTGGTGTATAT-ATTTTTATATTC-TTTTTTTATTGAGGAAAGTCTAGCATAAAA-----TATTTAT-GAAGCTAGAATTGCCTC-TTTAAT-AAAAAGAATTTT-TTATTTTGTGTAAA--------TAAAG---AAATGTTTTTTCATATTC--ATGG-TTTTGATA-TT--TTAA----AGAAGGAAAAAA
>Cochliomyia hominivorax HQ435613
GCTAAATAAGTTGC---TTA--TTCTTTATAT----TTAATATATAAAGAA--AT-----TAAGCACATGTTGTGTTACTGGAAATTA-------TT------TTATTAGTTTCCATAATACTAATAGCTAAAGATA--CAAAACCTCATAAAATGAAT-AAAAAACAGAGTAATTAAAA-TATATTGGTGTATAT-ATTTTTATATTC-TTTTTTTATTGAGGAAAGTCTAGCATAAAA-----TATTTAT-GAAACTAGAATTGCCTC-TTTAAT-AAAAAGAATTTT-TTATTTTGTGTAAA--------TAAAG---AAATGTTTTTTTATATTC--ATGG-TTTTGATA-TT--TTAA----AGAAGGAAAAAA
>Cochliomyia hominivorax HQ435587
GCTAAATAAGTTGC---TTT--TTCTTTATAT----TTAATATATAAAGAA--AT-----TAAGCACATGTTGTGTTACTGGAAATTA-------TT------TTATTAGTTTCCATAATACTAATAGCTAAAGATA--CAAAACCTCATAAAATGAAT-AAAAAACAGAGTATTTAAAA-TATATTGGTGTATAT-ATTTTTATATTC-TTTTTTTATTGAGGAAGGTCTAGCATAAAA-----TATTTAT-GAAACTAGAATTGCCTC-TTTAAT-AAAAAGAATTTT-TTATTTTGTGTAAA--------TAAAG---AAATGTTTTTTTATATTC--ATGG-TTTTGATA-TT--TTAA----AGAAGGAAAAAA
>Cochliomyia hominivorax HQ435612
GCTATATAAGTTGC---TTT--TTCTTTATAT----TTAATATATAAAGAA--AT-----TAAGCACATGTTGTGTTACTGGAAATTA-------TT------TTATTAGTTTCCATAATACTAATAGCTAAAGATA--CAAAACCTCATAAAATGAAT-AAAAAACAGAGTATTTAAAA-TATATTGGTGTATAT-ATTTTTATATTC-TTTTTTTATTGAGGAAAGTCTAGCATAAAA-----TATTTAT-GAAACTAGAATTGCCTC-TTTAAT-AAAAAGAATTTT-TTATTTTGTGTAAA--------TAAAG---AAATGTTTTTTTATATTC--ATGG-TTTTGATA-TT--TTAA----AGAAGGAAAAAA
>Cochliomyia hominivorax HQ435619
GCTAAATAAGTTGC---TTT--TTCTTTATAT----TTAATATATAAAGAA---------TAAGCACATGTTGTGTTACTGGAAATTA-------TT------TTATTAGTTTCCATAATACTAATAGCTAAAGATA--CAAAACCTCGTAAAATGAAT-AAAAAACAGAGTATTTAAAA-TATATTGGTGTATAT-ATCTTTATATTC-TTTTTTTATTGAGGAAAGTCTAGCATAAAA-----TATTTAT-GAAACTAGAATTGCCTC-TTTAAT-AAAAAGAATTTT-TTATTTTGTGTAAA--------TAAAG---AAATGTTTTTTTATATTC--ATGG-TTTTGATA-TT--TTAA----AGAAGGAAAAAA
>Cochliomyia hominivorax HQ435623
GCTAAATAAGTTGC---TTT--TTCTTTATAT----TTAATATATAAAGAA--AT-----TAAGCACATGTTGTGTTACTGGAAATTA-------TT------TTATTAGTTTCCATAATACTAATAGCTAAAGATA--CAAAACCTAATAAAATGAAT-AAAAAACAGAGTATTTAAAA-TATATTGGTGTATAT-ATTTTTATATTC-TTTTTTTATTGAGGAAAGTCTAGCATAAGA-----TATTTAT-GAAACTAGAATTGCCTC-TTTAAT-AAAAAGAATTTT-TTATTTTGTGTAAA--------TAAAG---AAATGTTTTTTTATATTC--ATGG-TTTTGATA-TT--CTAA----AGAAGGAAAAAA
>Cochliomyia hominivorax HQ435589
GCTAAATAAGTTGC---CTT--TTCTTTATAT----TTAATATATAAAGAA---------TAAGCACATGTTGTGTTACTGGAAATTA-------TT------TTATTAGTTTCCATAATACTAATAGCTAAAGATA--CAAAACCTCATAAAATGAAT-AAAAAACAGAGTATTTAAAA-TATATTGGTGTATAT-ATTTTTATATTC-TTTTTTTATTGGGGAAAGTCTAGCATAAAA-----TATTTAT-GATACTAGAATTGCCTC-TTTAAT-AAAAAGAATTTT-TTATTTTGTGTAAA--------TAAAG---AAATGTTTTTTTATATTC--ATGG-TTTTGATA-TT--TTAA----AGAAGGAAAAAA
>Cochliomyia hominivorax (N=19)
GCTAAATAAGTTGC---TTT--TTCTTTATAT----TTAATATATAAAGAA--AT-----TAAGCACATGTTGTGTTACTGGAAATTA-------TT------TTATTAGTTTCCATAATACTAATAGCTAAAGATA--CAAAACCTCATAAAATGAAT-AAAAAACAGAGTATTTAAAA-TATATTGGTGTATAT-ATTTTTATATTC-TTTTTTTATTGAGGAAAGTCTAGCATAAAA-----TATTTAT-GAAACTAGAATTGCCTC-TTTAAT-AAAAAGAATTTT-TTATTTTGTGTAAA--------TAAAG---AAATGTTTTTTTATATTC--ATGG-TTTTGATA-TT--TTAA----AGAAGGAAAAAA
>Cochliomyia hominivorax HQ435632
GCTAAATAAGTTGC---TTT--TTCTTTATAT----TTAATATATAAAGAA--AT-----TAAGCACATGTTGTGTTACTGGAAATTA-------TT------TTATTAGTTTCCATAATACTAATAGCTAAAGATA--CAAAACCTCATAAAATGAAT-AAAAAACAGAGTATTTAAAA-TATATTGGTGTATATAATTTTTATATTC-TTTTTTTATTGAGGAAAGTCTAGCATAAAA-----TATTTAT-GAAACTAGAATTGCCTC-TTTAAT-AAAAAGAATTTT-TTATTTTGTGTAAA--------TAAAG---AAATG-TTTTTTATATTC--ATGG-TTTTGATA-TT--TTAA----AGAAGGAAAAAA
>Cochliomyia hominivorax HQ435567
GCTAAATAAGTTGC---TTT--TTCTTTATAT----TTAATATATAAAGAA--AT-----TAAGCACATGTTGTGTTACTGGAAATTA-------TT------TTATTAGTTTCCATAATACTAATAGCTAAAGATA--CAAAACCTCATAAAATGAAT-AAAAAACAGAGTATTTAAAA-TATATTGGTGTATAT-ATTTTTATATTC-TTTTTTTATTGAGGAAAGTCTAGCATAAAA-----TATTTAT-GAAACTAGAATTGCCTC-TTTAAT-AAAAAGAATTTT-TTATTTTGTGTAAA--------TAAAG---AAATG-TTTTTTATATTC--ATGG-TTTTGACA-TT--TTAA----AGAAGGAAAAAA
>Cochliomyia hominivorax HQ435588
GCTAAATAAGTTGC---TTT--TTCTTTATAT----TTAATATATAAAGAA--AT-----TAAGCACATGTTGTGTTACTGGAAATTA-------TT------TTATTAGTTTCCATAATACTAATAGCTAAAGATA--CAAAACCTCATAAAATGAAT-AAAAAACAGAGTATTTAAAA-TATATTGGTGTATAT-ATTTTTATATTC-TTTTTTTATTGAGAAAAGTCTAGCATAAAA-----TATTTAT-GAAACTAGAATTGCCTC-TTTAAT-AAAAAGAATTTT-TTATTTTGTGTAAA--------TAAAG---AAATGTTTTTTTATATTC--ATGG-TTTTGATA-TT--TTAA----AGAAGGAAAAAA
>Cochliomyia hominivorax HQ435635
GCTAAATAAGTTGC---TTT--TTCTTTATAT----TTAATATATAAAGAA--AT-----TAAGCACATGTTGTGTTACTGGAAATTA-------TT------TTATTAGTTTCCATAATACTAATAGCTAAAGATA--CAAAACCTCATAAAATGAAT-AAAAAACAGAGTATTTAAAA-TATATTGGTGTATAT-ATTTTTATATTC-TTTTTTTATTGAGGAAAGTCTAGCATATAA---AATATTTAT-GAAACTAGAATTGCCTC-TTTAAT-AAAAAGAATTTT-TTATTTTGTGTAAA--------TAAAG---AAATGTTTTTTTATATTC--ATGG-TTTTGATA-TT--TTAA----AGAAGGAAAAAA
>Cochliomyia hominivorax HQ435601
GCTAAATAAGTTGC---TTT--TTCTTTATAT----TTAATATATAAAGAA--AT-----TAAGCACATGTTGTGTTACTGGAAATTA-------TT------TTATTAGTTTCCATAATACTAATAGCTAAAGATA--CAAAACCTCATAAAATGAAT-AAAAAACAGAGTATTTAAAA-TATATTGGTGTATAT-ATTTTTATATTC-TTTTTTTATTGAGGAAAGTCTAGCATAAAA-----TATTTAT-GAAACTAGAATTGCCTC-TTTAAT-AAAAAGAATTTT-TTATCTTGTGTAAA--------TAAAG---AAATGTTTTTTTATATTC--ATGG-TTTTGATATTT--TTAA----AGAAGGAAAAAA
>Cochliomyia hominivorax (N=2)
GCTAAATAAGTTGC---TTT--TTCTTTATAT----TTAATATATAAAGAA--AT-----TAAGCACATGTTGTGTTACTGGAAATTA-------TT------TTATTAGTTTCCATAATACTAATAGCTAAAGATA--CAAAACCTCATAAAATGAAT-AAAAAACAGAGTATTTAAAA-TATATTGGTGTATATAATTTTTATATTC-TTTTTTTATTGAGGAAAGTCTAGCATAAAA-----TATTTAT-GAAACTAGAATTGCCTC-TTTAAT-AAAAAGAATTTT-TTATTTTGTGTAAA--------TAAAG---AAATGTTTTTTTATATTC--ATGG-TTTTGATA-TT--TTAA----AGAAGGAAAAAA
>Cochliomyia hominivorax HQ435571
GCTAAATAAGTTGC---TTT--TTCTTTATAT----TTAATATATAAAGAA--AT-----TAAGCACATGTTGTGTTACTGGAAATTA-------TT------TTATTAGTTTCCATAATACTAATAGCTAAAGATA--CAAAACCTCATAAAATGAAT-AAAAAACAGAGTATTTAAAA-TATATTGGTGTATAT-ATTTTTATATTC-TTTTTTTATTGGGGAAAGTCTAGCATAAAA-----TATTTAT-GAAACTAGAATTGCCTC-TTTAAT-AAAAAGAATTTT-TTATTTTGTGTAAA--------TAAAG---AAATGTTTTTTTATATTC--ATGG-TTTTGATA-TT--TTAA----AGAAGGAAAAAA
>Cochliomyia hominivorax HQ435638
GCTAAATAAGTTGC---TTT--TTCTTTATAT----TTAATATATAAAGAA--AT-----TAAGCACATGTTGTGTTACTGGAAATTA-------TT------TTATTAGTTTCCATAATACTAATAGCTAAAGATA--CAAAACCTCATAAAATGAAT-AAAAAACAGAGTATTTAAAA-TATATTGGTGTATAT-ATTTTTATATTC-TTTTTTTATTGAGGAAAGTCTAGCATAAAA-----TATTTAT-GAAACTAGAATTGCCTC-TTTAAT-AAAAAGAATTTT-TTATTTTGTGTAAA--------TGAAG---AAATG-TTTTTTATATTC--ATGG-TTTTGATA-TT--TTAA----AGAAGGAAAAAA
>Cochliomyia hominivorax HQ435641
GCTAAATAAGTTGC---TTT--TTCTTTATAT----TTAATATATAAAGAA--AT-----TAAGCACATGTTGTGTTACTGGAAATTA-------TT------TTATTAGTTTCCATAATACTAATAGCTAAAGATA--CAAAACCTCATAAAATGAAT-AAAAAACAGAGTATCTAAAA-TATATTGGTGTATAT-ATTTTTATATTC-TTTTTTTATTGAGGAAAGTCTAGCATAAAA-----TATTTAT-GAAACTAGAATTGCCTC-TTTAAT-AAAAAGAATTTT-TTATTTTGTGTAAA--------TAAAG---AAATG-TTTTTTATATTC--ATGG-TTTTGATA-TT--TTAA----AGAAGGAAAAAA
>Cochliomyia hominivorax HQ435606
GCTAAATAAGTTGC---TTT--TTCTTTATAT----TTAATAAATAAAGAA--AT-----TAAGCACATGTTGTGTTACTGGAAATTA-------TT------TTATTAGTTTCCATAATACTAATAGCTAAAGATA--CAAAACCTCATAAAATGAAT-AAAAAACAGAGTATTTAAAA-TATATTGGTGTATAT-ATTTTTATATTC-TTTTTTTATTGAGGAAAGTCTAGCATAAAA-----TATTTAT-GAAACTAGAATTGCCTC-TTTAAT-AAAAAGAATTTT-TTATTTTGTGTAAA--------TAAAG---AAATG-TTTTTTATATTC--ATGG-TTTTGATA-TT--TTAA----AGAAGGAAAAAA
>Cochliomyia hominivorax (N=6)
GCTAAATAAGTTGC---TTT--TTCTTTATAT----TTAATATATAAAGAA--AT-----TAAGCACATGTTGTGTTACTGGAAATTA-------TT------TTATTAGTTTCCATAATACTAATAGCTAAAGATA--CAAAACCTCATAAAATGAAT-AAAAAACAGAGTATTTAAAA-TATATTGGTGTATAT-ATTTTTATATTC-TTTTTTTATTGAGGAAAGTCTAGCATAAAA-----TATTTAT-GAAACTAGAATTGCCTCTTTTAAT-AAAAAGAATTTT-TTATTTTGTGTAAA--------TAAAG---AAATG-TTTTTTATATTC--ATGG-TTTTGATA-TT--TTAA----AGAAGGAAAAAA
>Cochliomyia hominivorax HQ435574
GCTAAATAAGTTGC---TTT--TTCTTTATAT----TTAATATATAAAGAA--AT-----TAAGCACATGTTGTGTTACTGGAAATTA-------TT------TTATTAGTTTCCATAATACTAATAGCTAAAGATA--CAAAACCTCATAAAATGAAT-AAAAAACAGAGTATTTAAAA-TATATTGGTGTATAT-ATTTTTATATTC--TTTTTTATTGAGGAAAGTCTAGCATAAAA-----TATTTAT-GAAACTAGAATTGCCTCTTTTAAT-AAAAAGAATTTT-TTATTTTGTGTAAA--------TAAAG---AAATG-TTTTTTATATTC--ATGG-TTTTGATA-TT--TTAA----AGAAGGAAAAAA
>Cochliomyia hominivorax HQ435645
GCTAAATAAGTTGC---TTT--TTCTTTATAT----TTAATATATAAAGAA--AT-----TAAGCACATGTTGTGTTACTGGAAATTA-------TT------TTATTAGTTTCCATAATACTAATAGCTAAAGATG--CAAAACCTCATAAAATGAAT-AAAAAACAGAGTATTTAAAA-TATATTGGTGTATAT-ATTTTTATATTC-TTTTTTTATTGAGGAAAGTCTAGCATAAAA-----TATTTAT-GGAACTAGAATTGCCTC-TTTAAT-AAAAAGAATTTT-TTATTTTGTGTAAA--------TAAAG---AAATG-TTTTTTATATTC--ATGG-TTTTGATATTT--TTAA----AGAAGGAAAAAA
>Cochliomyia hominivorax HQ435597
GCTAAATAAGTTGC---TTT--TTCTTTATAT----TTAATATATAAAGAA--AT-----TAAGCACATGTTGTGTTACTGGAAATTA-------TT------TTATTAGTTTCCATAATACTAATAGCTAAAGATA--CAAAACCTCATAAAATGAAT-AAAAAACAGAGTATTTAAAA-TATATTGGTGTATAT-ATTTTTATATTC-TTTTTTTATTGAGGAAAGTCTAGCATAAAA-----TATTTAT-GAAACTAGAATTGCCTC-TTTAAT-AAAAGGAATTTT-TTATTTTGTGTAAA--------TAAAG---AAATG-TTTTTTATATTC--ATGG-TTTTGATATTT--TTAA----AGAAGGAAAAAA
>Cochliomyia hominivorax HQ435559
GCTAAATAAGTTGC---TTC--TTCTTTATAT----TTAATATATAAAGAA--AT-----TAAGCACATGTTGTGTTACTGGAAATTA-------TT------TTATTAGTTTCCATAATACTAATAGCTAAAGATA--CAAAACCTCATAAAATGAAT-AAAAAACAGAGTATTTAAAA-TATATTGGTGTATAT-ATTTTTATATTC-TTTTTTTATTGAGGAAAGTCTAGCATAAAA-----TATTTAT-GAAACTAGAATTGCCTC-TTTAAT-AAAAAGAATTTT-TTATTTTGTGTAAA--------TAAAG---AAATG-TTTTTTATATTC--ATGG-TTTTGATATTT--TTAA----AGAAGGAAAAAA
>Cochliomyia hominivorax HQ435636
GCTAAATAAGTTGC---TTT--TTCTTTATAT----TTAATATATAAAGAA--AT-----TAAGCACATGTTGTGTTACTGGAAATTA-------TT------TTATTAGTTTCCATAATACTAATAGCTAAAGATA--CAAAACCTCATAAAATGAAT-AAAAAACAGAGTATTTAAAA-TATATCGGTGTATAT-ATTTTTATATTC-TTTTTTTATTGAGGAAAGTCTAGCATAAAA-----TATTTAT-GAAACTAGAATTGCCTC-TTTAATAAAAAAGAATTTT-TTATTTTGTGTAAA--------TAAAG---AAATG-TTTTTTATATTC--ATGG-TTTTGATA-TT--TTAA----AGAAGGAAAAAA
>Cochliomyia hominivorax (N=15)
GCTAAATAAGTTGC---TTT--TTCTTTATAT----TTAATATATAAAGAA--AT-----TAAGCACATGTTGTGTTACTGGAAATTA-------TT------TTATTAGTTTCCATAATACTAATAGCTAAAGATA--CAAAACCTCATAAAATGAAT-AAAAAACAGAGTATTTAAAA-TATATTGGTGTATAT-ATTTTTATATTC-TTTTTTTATTGAGGAAAGTCTAGCATAAAA-----TATTTAT-GAAACTAGAATTGCCTC-TTTAAT-AAAAAGAATTTT-TTATTTTGTGTAAA--------TAAAG---AAATG-TTTTTTATATTC--ATGG-TTTTGATA-TT--TTAA----AGAAGGAAAAAA
>Cochliomyia hominivorax HQ435581
GCTAAATAAGTTGC---TTT--TTCTTTATAT----TTAATATATAAAGAA--AT-----TAAGCACATGTTGTGTTACTGGAAATTA-------TT------TTATTAGTTTCCATAATACTAATAGCTAAAGATA--CAAAACCTCATAAAATGAAT-AAAAAACAGAGTATTTAAAA-TATATTGGTGTATAT-ATTTTTATATTC-TTTTTTTATTGAGGAAAGTCTAGCATAAAA-----TATTTAT-G-AACTAGAATTGCCTC-TTTAAT-AAAAAGAATTTT-TTATTTTGCGTAAA--------TAAAG---AAATGTTTTTTTATATTC--ATGG-TTTTGATA-TT--TTAA----AGAAGGAAAAAA
>Cochliomyia hominivorax HQ435626
GCTAAATAAGTTGC---TTT--TTCTTTATAT----TTAATATATAAAGAA--AT-----TAAGCACATGTTGTGTTACTGGAAATTA-------TT------TTATTAGTTTCCATAATACTAATAGCTAAAGATA--CAAAACCTCATAAAATGAAT-AAAAAACAGAGTATTTAAAA-TATATTGGTGTATAT-ATTTTTATATTC-TTTTTTTATTGAGGAAAGTCTAGCATAAAA-----TATTTAT-GAAACTAGAATTGCCTCTTTTAAT-AAAAAGAATTTT-TTATTTTGTGTAAA-------TAAAAG---AAATG-TTTTTTATATTC--ATGG-TTTTGATA-TT--TTAA----AGAAGGAAAAAA
>Cochliomyia hominivorax (N=5)
GCTAAATAAGTTGC---TTT--TTCTTTATAT----TTAATATATAAAGAA--AT-----TAAGCACATGTTGTGTTACTGGAAATTA-------TT------TTATTAGTTTCCATAATACTAATAGCTAAAGATA--CAAAACCTCATAAAATGAAT-AAAAAACAGAGTATTTAAAA-TATATTGGTGTATAT-ATTTTTATATTC-TTTTTTTATTGAGGAAAGTCTAGCATAAAA-----TATTTAT-GAAACTAGAATTGCCTC-TTTAAT-AAAAAGAATTTT-TTATTTTGTGTAAA--------TAAAG---AAATG-TTTTTTATATTC--ATGG-TTTTGATATTT--TTAA----AGAAGGAAAAAA
>Cochliomyia hominivorax HQ435560
GCTAAATAAGTTGC---TTT--TTCTTTATAT----TTAATATATAAAGAAATAT-----TAAGCACATGTTGTGTTACTGGAAATTA-------TT------TTATTAGTTTCCATAATACTAATAGCTAAAGATA--CAAAACCTCATAAAATGAAT-AAAAAACAGAGTATTTAAAA-TATATTGGTGTATAT-ATTTTTATATTC-TTTTTTTATTGAGGAAAGTCTAGCATAAAA-----TATTTAT-GAAACTAGAATTGCCTC-TTTAAT-AAAAAGAATTTT-TTATTTTGTGTAAA--------TAAAG---AAATG-TTTTTTATATTC--ATGG-TTTTGATATTT--TTAA----AGAAGGAAAAAA
>Cochliomyia hominivorax HQ435558
GCTAAATAAGTTGC---TTT--TTCTTTATAT----TTAATATATAAAGAAATAT-----TAAGCACATGTTGTGTTACTGGAAATTA-------TT------TTATTAGTTTCCATAATACTAATAGCTAAAGATA--CAAAACCTCATAAAATGAAT-AAAAAACAGAGTATTTAAAA-TATATTGGTGTATAT-ATTTTTATATTC-TTTTTTTATTGAGGAAAGTCTAGCATAAAA-----TATTTAT-GAAACTAGAATTGCCTC-TTTAAT-AAAAAGAATTTT-TTATTTTGTGTAAA--------TAAAG---AAATG-TTTTTTATATTC--ATGG-TTTTGATATTT--TTAA----AGAAGGAAAAAA
>Cochliomyia macellaria EF560182
GCTAAATAAGTTGC---TTT--TTCTTTATAT----TTAATATATAAAGAA--AT-----TAAGCACATGTTGTATTACTGGAAATTA-------TT-------TATTAGTTTCCATAATACTAATAGCTAAAGATA--CAAAACCTCATAAA-TGAAT-AAAAAACAGAGTATTTAAAA-TATATTGTGTTGTATATTTTTTATATTC-TTTTTTTATTGAGGAAAGTCTAGCATAAAA-----TATTTAT-GAAACTAGAATTGCCTC-TTTAAT-AAAAAGAATTTT-TTATATTGTCCAAA--------TAAAG---AAATGTT----TTTATTC--ATGG-TTTTGATA-TT--TTAA----AGAAAGAAAGAA
>Chrysomya semimetallica EF071975
GCTAAAAAAGTTGC---TTT--TTTTCT--------TTTAAATATTAAAGA--AA-----AAAGCACATGTTGTATTACTGGATGCTA-------TT-----TAATATAGTATTCATAATACTAAAAGCTAAAGATAACCAAAACCTCTCATT--GAAT--AAAATCAGAGTATTTATATTTATAATATGATG-------TGAATATTC-TTTTTTTATTGAGGAAGGTCTAGCATAAAA------ATTTAT-GAAACTAGAATTGCCTC-TTTAAT-AAAAAGAATTTTATAATTATGTGGGAG---------AAAG---AAATGATTCCTTTTATTC--ATGG-TTTTGATA-TT--TTAT----GAAAAATATAAA
>Chrysomya semimetallica (N=9)
GCTAAAAAAGTTGC---TTTTTTTCTTT--------TAAATATTAAAGAAA---------AAAGCACATGTTGTATTACTGGATGCTA-------TT-----TAATATAGTATTCATAATACTAAAAGCTAAAGATAACCAAAACCTCTCATT--GAAT--AAAATCAGAGTATTTATATTTATAATATGATG-------TGAATATTC-TTTTTTTATTGAGGAAGGTCTAGCATAAAA------ATTTAT-GAAACTAGAATTGCCTC-TTTAAT-AAAAAGAATTTTATAATTATGTGGGAG---------AAAG---AAATGATTCCTTTTATTC--ATGG-TTTTGATA-TT--TTAT----GAAAAATATAAA
>Chrysomya latifrons (N=5)
GCTAAAAAAGTTGC---TTT--TTTCTT--------TTAAATATTAAAGAAA--------AAAGCACATGTTGTATTACTGGATGCTA-------TT-------TAATAGTATTCATAATACTAAAAGCTAAAGATAACCAAAACCTCTCATT--GAAT--AAAATCAGAGTATTTATATTTATAAAATGATG-------TGAATATTC-TTTTTTTATTGAGGAAGGTCTAGCATAAAA------ATTTAT-GAAACTAGAATTGCCTC-TTTAAT-AAAAAGAATTTTATAATTATGTGGGAG---------AAAG---AAATGATTC--TTTATTC--ATGG-TTTTGATA-TT--TTAT----GAAAAATATAAA
>Chrysomya nigripes (N=2)
GCTAAAAAAGTTGC---TTTTATT------------TTTCTTTTAAATGGAGAATAAATAGGAGCACATGTTGTATTACTGGATGCAA-------TT------TATTTTGTATTCATAACACTAATGGCTAAAGATA--CAAAACCTCTAAAT--GAAT--AAAATCAGAGTATTTTAA--TAAAATGTTAAA----------ATATTC-TTTTTTTATTGAGGAAAGTCTAGCATAAAA---AATGTTTAT-GAAACTAGAATTGCCTC-TTTAAT-ATAAAGAATTTAATTTATTTGTGAAA---------TAAAG---AAATGATT---TTTATTC--ATGGTTTTTGTTA-TTATTTAT----GATAAAGGAATA
>Chrysomya nigripes (N=5)
GCTAAAAAAGTTGC---TTTTATTTTT---------CTTTTAAATGGAGAATAAATA---GGAGCACATGTTGTATTACTGGATGCAA-------TT------TATTTTGTATTCATAACACTAATGGCTAAAGATA--CAAAACCTCTAAAT--GAAT--AAAATCAGAGTATTTTAA--TAAAATGTTAAA----------ATATTC-TTTTTTTATTGAGGAAAGTCTAGCATAAAA---AATGTTTAT-GAAACTAGAATTGCCTC-TTTAAT-ATAAAGAATTTAATTTATTTGTGAAA---------TAAAG---AAATGATT---TTTATTC--ATGGTTTTTGTTA-TTATTTAT----GATAAAGGAATA
>Hemilucilia semidiaphana JQ246572
GCTAAACAAGTTGC---TTT--TTTATTGTTTT---TAATAATAATAAAAT---------AAAGCACATGTTGTATTTTTGGATAAAT-------TT---------ATTTTATTCATAATACTAATAGCTAAAGATA--CAAAACCTCTCAAA-TGAAT--AAAATCAGAGTATTTTAAAA------ATTTTACAT-TTTTTTATATTC-TTTTTTTATTGAGGAAGGTCTAGCATAAAA---TTTTTTTAT-GAAACTAGAATTGCCTC-TTTAAT-AAAAAGAATTTT-TATTTTTTTAAAAA-----------AG---AAATGATTT--TTTATTC--ATGG-TTTTGATATTT--TTAT----AATTATTTTGAT
>Chrysomya albiceps EF560172
GCTAAAAAAGTTGC---TTA--TTTTCTT-------TTAAAATATTAAAAG--AA-----AAAGCACATGTTGTATTACTGGATAAAA-------TT----T-TGTATTTTATTCATAATACTAATAGCTAAAGATA--CAAAACCTCTAAAT--GAAT--AAAATCAGAGTATTTTAA-------TAAAAT-----TTTAAAATATTC-TTTTTTTATTGAGGAAAGTCTAGCATAAAA------ATTTAT-GAAACTAGAATTGCCTC-TTTAAA-ATAAAGAATTT--CATTTATGTGAATA--------TAAAG---AAATGATT---TTTATTC--ATGG-TTTTGATA-TT--TTAT----GAAAAAGA----
>Chrysomya albiceps EF560173
GCTAAAAAAGTTGCTTATTT--TCTTTTAAAA--------TATTAAAAGAA---------AAAGCACATGTTGTATTACTGGATAAAA--------T----TTTGTATTTTATTCATAATACTAATAGCTAAAGATA--CAAAACCTCTAAAT--GAAT--AAAATCAGAGTATTTTAA------------TAAAATTTTAAAATATTC-TTTTTTTATTGAGGAAAGTCTAGCATAAAA------ATTTAT-GAAACTAGAATTGCCTC-TTTAAA-ATAAAGAATTT--CATTTATGTGAATA--------TAAAG---AAATGATT---TTTATTC--ATGG-TTTTGATA-TT--TTAT----GAAAAAGA----
>Chrysomya rufifacies (N=13)
GCTAAAAAAGTTGC---TTATATTCTT---------TTAAAATATTAAAAGGA-------AAAGCACATGTTGTATTACTGGATAAAA-------TT-----TTGTGTTTTATTCATAATACTAATAGCTAAAGATA--CAAAACCTCTAAAT--GAAT--AAAATCAGAGTATTTTAA------------TAAAATTTTAAAATATTC-TTTTTTTATTGAGGAAGGTCTAGCATAAAA------ATTTAT-GAAACTAGAATTGCCTC-TTTAAA-ATAAAGAATTT--CATTTATGTGAATA--------TAAAG---AAATGATT---TTTATTC--ATGG-TTTTGATA-TTATTTAT----GAAAAAAGA---
>Chrysomya rufifacies DQ310487
GCTAAAAAAGTTGC---TTATATTCTT---------TTAAAATATTAAAAGGA-------AAAGCACATGTTGTATTACTGGATAAAA-------TT-----TTGTGTTTTATTCATAATACTAATAGCTAAAGATA--CAAAACCTCTAAAT--GAAT--AAAATCAGAGTATTTTAA------------TAAAATTTTAAAATATTC-TTTTTTTATTGAGGAAGGTCTAGCATAAAA------ATTTAT-GAAACTAGAATTGCCTC-TTTAAA-ATAAAGAATTT--CATTTATGTGAATA--------TAAAG---AAATGATT---TTTATTC--ATGG-TTTTGATA-TTATTTAT----GGAAAAAAGA--
>Chrysomya villeneuvii (N=7)
GCTAAAAAAGTTGCTTATTT--TCTTTTAAAA--------TATTAAAAGAA---------AAAGCACATGTTGTATTACTGGATAAAA-------TT-----TTGAATTTTATTCATAATACTAATAGCTAAAGATA--CAAAACCTCTAAAT--GAAT--AAAATCAGAGTATTTTAA------------TAAAATTTTAAAATATTC-TTTTTTTATTGAGGAAAGTCTAGCATAAAA------ATTTAT-GAAACTAGAATTGCCTC-TTTAAA-ATAAAGAATTT--CATTTATGTGAATA--------TAAAG---AAATGATT---TCTATTC--ATGG-TTTTGATA-TTATTTAT----GAAAAAGAAT--
>Chrysomya incisuralis DQ310486
GCTAAAAAAGTTGCTTATTT--CCTTTTAAAA--------TATTAAAAGAA---------AAAGCACATGTTGTATTACTGGATAGAA-------TT----TTTTTATTTTATTCATAATACTAAAAGCTAAAGATA--CAAAACCTCTCAAT--GAAT--AAAATCAGAGTATTTTAA------------TAAAATTTTAAAATATTC-TTTTTTTATTGAGGAAGGTCTAGCATAAAA------ATTTAT-GAAACTAGAATTGCCTC-TTTAAA-ATAAAGAATTT--CATTTATGTGATA---------TAAAG---AAATGATT---TTTATTC--ATGG-TTTTGATA-TTTTTTAT----GAAAAAAGAA--
>Chrysomya putoria FJ830689
GCTAAAAAAGTTGC---TTA--TTTTCTT-------TTAAAATATAAAAGA--AA-----TAAGCACATGTTGTATTACTGGATAT---------TT-------------TATTCATAATACTAATAGCTAAAGATA--CAAAACCTCTCAAT--GAAT--AAAATCAGAGTATTTTAAT---------AATATGTTTATTAAATATTC-TTTTTTTATTGAGGAAGGTCTAGCATAAAA------ATTTAT-GAAACTAGAATTGCCTC-TTTAAT-ATAAAGAATTT--CATTTATGTGGATA--------TAAAG---AAATGATT---TTTATTC--ATGG-TTTTGATA-TT--ATAA----GTATATAAAGTA
>Chrysomya putoria EF560176
GCTAAAAAAGTTGC---TTA--TTTTCTT-------TTAAAATATAAAAGA--AA-----TAAGCACATGTTGTATTACTGGATAT---------TT-------------TATTCATAATACTAATAGCTAAAGATA--CAAAACCTCTCAAT--GAAT--AAAATCAGAGTATTTTAAT---------AATATGT---TTAAATATTC-TTTTTTTATTGAGGAAGGTCTAGCATAAAA------ATTTAT-GAAACTAGAATTGCCTC-TTTAAT-ATAAAGAATTT--CATTTATGTGGATA--------TAAAG---AAATGATT---TTTATTC--ATGG-TTTTGATA-TT--ATAA----GTATATAAAGTA
>Chrysomya flavifrons DQ310497
GCTAAAAAAGTTGC---TTT--TTTTTT--------TTTTTTTTTAAGAAAAAGA-----AAAGCACATGTTGTATTACTGGAGACAATAATTAATT------TATATTGTGTTCATAATACTAATAGCTAAAGATA--CAAAACCTCTAAAT--GAAT--AAAATCAGAGTATTTTAA----------TATATATTATTGAAATATTC-TTTTTTTATTGAGGAAGGTCTAGCATAAAA------ATTTAT-GAAACTAGAATTGCCTC-TTTAAT-ATAAAGAATTT--TATTTATGTGAAA---------TAAAG---AAATGATT---TTTATTC--ATGG-TTTTGATA-TT--TTAT----GTGATAAATATA
>Chrysomya flavifrons DQ310496
GCTAAAAAAGTTGC---TTT--TTTTTT--------TTTTTTTTTAAGAAAAAGA-----AAAGCACATGTTGTATTACTGGAGACAATAATTAATT------TATATTGTGTTCATAATACTAATAGCTAAAGATA--CAAAACCTCTAAAT--GAAT--AAAATCAGAGTATTTTAA----------TATATATTATTGAAATATTC-TTTTTTTATTGAGGAAGGTCTAGCATAAAA------ATTTAT-GAAACTAGAATTGCCTC-TTTAAT-ATAAAGAA-TTT-TATTTATGTGAAA---------TAAAG---AAATGATT---TTTATTC--ATGG-TTTTGATA-TT--TTAT----GTGATAAATATA
>Chrysomya flavifrons DQ310494
GCTAAAAAAGTTGC---TTT--TTTTTTTTTTTT--TTTTTTTTTTAAGAA--AA--AGAAAAGCACATGTTGTATTACTGGAGACAATAATTAATT------TATATTGTGTTCATAATACTAATAGCTAAAGATA--CAAAACCTCTAAAT--GAAT--AAAATCAGAGTATTTTAAT----------ATATATTATTGAAATATTC-TTTTTTTATTGAGGAAGGTCTAGCATAAAA------ATTTAT-GAAACTAGAATTGCCTC-TTTAAT-ATAAAGAA-TTT-TATTTATGTGAAA---------TAAAG---AAATGATT---TTTATTC--ATGG-TTTTGATA-TT--TTAT----GTGATAAATATA
>Chrysomya flavifrons DQ310495
GCTAAAAAAGTTGC---TTT--TTTTTT--------TTTTTTTTTTAAGAAAAAGA----AAAGCACATGTTGTGTTACTGGAGACAATAATTAATT------TATATTGTGTTCATAATACTAATAGCTAAAGATA--CAAAACCTCTAAAT--GAAT--AAAATCAGAGTATTTTAA----------TATATATTATTGAAATATTC-TTTTTTTATTGAGGAAGGTCTAGCATAAAA------ATTTAT-GAAACTAGAATTGCCTC-TTTAAT-ATAAAGAATTT--TATTTATGTGAAA---------TAAAG---AAATGATT---TTTATTC--ATGG-TTTTGATA-TT--TTAT----GTGATAAATATA
>Chrysomya varipes DQ310491
GCTAAAAAAGTTGC---TTT--TTC-----------TTTTTTTTTAAAGAA----------AAGCACATGTTGTATTACTGGATATAA----TAATT------TATATTGTATTCATAATACTAATAGCTAAAGATA--CAAAACCTCTAAAT--GAAT--AAAATCAGAGTATTTTAAT----------ATATATTGTTGAAATATTC-TTTTTTTATTGAGGAAAGTCTAGCATAAAA------ATTTAT-GAAACTAGAATTGCCTC-TTTAAT-ATAAAGAATTT--TATTT?TGTGAAA---------TAAAG---AAATGATT---TTTATTC--ATGG-TTTTGATA-TT--TTTT----ATTATGACAAAT
>Hemilucilia segmentaria EF560192
GCTAAATAAGTTGC---TTT--TTTTTTATTGT---TTTTAACAATAAAAT--AA-----TCAGCACATGTTGTATTACTGGATAAAA-------TT------TTTTTTTTATTCATAATACTAATAGCTAAAGATA-CAAAAACCTCTTAAA-TGAAT--AAAATCAGAGTATTTTAAA---TAT-----TATATGTTTATTATATTC-TTTTTTTATTGAGGAAGGTCTAGCATAAAA----ATATTTAT-GAAACTAGAATTGCCTC-TTTAAT-AAAAAGAATTTT-TATTTTTGTTAAAA----------AAG---AAATGATTT--TTTATTC--ATGGTTTTTGATA-TT--TTAA----TTTAAAACAAAA
>Chloroprocta idioidea EF560180
GCTAAAAGAGTTGC---TTA----------------TAATTTTTTTTA------------TAAGCACATGTTGTATTACTGTATATAATAACTTTTACAAAAGTTTTTTGTATTCATAATACTAAAATCTAAAGATTA-CAAAACCTCTCAATA-GAAT--AAAATCAGAGTATTTTAAA-TATATTTATAT-----TTTCTTATATTC-TTTTTTTATCGAGGAAGGTCTAGCATAAAA-----TATTTAT-GAAACTAGAATTGCCTC-TTTAAT-AAAAAGAATTTT----TTTAATTATAA---------AAAG---AAATGTAT---TTTATTCTAATGGTTTTTGTTA-TC--TAAAATTTATAAAAATAAAT
>Lucilia cuprina JQ811318
GCTAAATAAGTTGC---TTT--TTAAATAAAATCCATTTTTATTTT--------------AAAGCACATGTTGTATTACTGGATACGC-------TT---------TTTGTATCCATAATACTAAAAGTTAAAGATA--CAAAACCTCACATT--GAAT--AAAATCAGAGTATTTT------TAAAATTATATAT-TTTATTATATTC-TTTTTTTATTGAGGAAAGTCTAGCATAAAA-----TATTTAT-GAAACTAGAATTGCCTC-TCTAAAATAAAAGAA-----AAAAAATACGAAAA--TTAAAAAAGAG---AAATGATT---ATTATTC--ATGG-TTTTGATA-TT--TTAATATTAATAAATAAAAA
>Calliphora vomitoria AF498021
GCTAAATAAGTTGC---TTT--------AAAAAAAATTTTTTTTTT--------------AAAGCACATGTTGTATTATTGGATATTC-------TA------TTTTGAGTATTCATAATACTAAAAGTTAAAGATA--CAAAACCTCTAAC---GAAT--AAAATCAGAGTATTTAA--------TATTATATAT----TTTATATTCTTTTTTTTATTGAGGAAGGTCTAGCATAAAA---TATTTTTAT-GAAACTAGAATTGCCTC-TCTATTTAAAAAAATTTTTTTTTTTTTATACAGA--AT----AAAAA---AAATGATTT--ACTATTC--GGGG-TTTTGATA-TT--TTAT----GATAATGAAAAA

[28S]
>Phormia regina (all NICC vouchers N=34) AF366685 JQ246614 JF713458
CACTTTGTCTTAATGGCAAATGTGAGATGCAGTGTATGGAATGTCAAATTTCTAGTATGAGAAATTAACGATTTAAGTCCTTCTTAAATGAGGCCATTTACCCAAAGAGGGTGCCAGGCCCGTATAACGTTAATGATTACTAGATGGCATTTCCAAAGAGTCGTGTTGCTTGATAGTGCAGCACTAAGTGGGTGGTAAACTCCATCTAAAACTAAATATAACCATGAGACCGATAGTAAACAAGTACCGTGAGGGAAAGTTGAAAAGAACTCTGAATAGAGAGTTAAATAGTACGTGAAACTGCTTAGAGGTTAAGCCCGATGAACCTGAATATCCGTTATAGAAAATTCATCATTATGATT-TTAATATTTATAATATTATAATAATGGTGTGCATTTTTTCTATAAAAGGACATTGTAATCTATTAACATAAATAT--ATTTATCATAAGATCAAGAGCG--TAAGTTTATTCAAATTATTTTGCTTGCAATTTAACATAGAATAAATGCTTTTGATTTGATAAAGTGTTGATAGATTTATTATATATAGTGCTTAAATATTT-ATATTTTATAATAGCAT-ATTAATCATTGATTTTTATGTTTATTATATGCACTTATATGATTAACAA
>Chrysomya rufifacies AJ551436
CACTTTGTCTTAATGGCAAATGTGAGATGCAGTGTATGGAATGTCAAATTTCTAGTATGAGAAATTAACGATTTAAGTCCTTCTTAAATGAGGCCATTTACCCAAAGAGGGTGCCAGGCCCGTATAACGTTAATGATTACTAGATGGCATTTCCAAAGAGTCGTGTTGCTTGATAGTGCAGCACTAAGTGGGTGGTAAACTCCATCTAAAACTAAATATAACCATGAGACCGATAGTAAACAAGTACCGTGAGGGAAAGTTGAAAAGAACTCTGAATAGAGAGTTAAATAGTACGTGAAACTGCTTAGAGGTTAAGCCCGATGAACCTGAATATCCGTTATGGAAAATTCATCATTATGATT-TTAATATTTATAATATTATAATAATGGTGTGCATTTTTTCTATAAA-GGACATTGTAATCTATTAACATAAATAA--ATTTATCATAAGATCAAGTATGCGTAAGTTTATTCAAATTATTTTGCTTGCAATTTAACATAGAATAAATGCTCTTGATTTGATAAAGTGTTGATAGATTTATTATATATAGTGCTTAAATATTT-ATATTTTATAATAGCAT-ATTAATCATTGATTTTTATGTTTATTATATGCACTTATATGATTAACAA
>Chrysomya bezziana AJ551434
CACTTTGTCTTAATGGCAAATGTGAGATGCAGTGTATGGAATGTCAAATTTCTAGTATGAGAAATTAACGATTTAAGTCCTTCTTAAATGAGGCCATTTACCCAAAGAGGGTGCCAGGCCCGTATAACGTTAATGATTACTAGATGGCATTTCCAAAGAGTCGTGTTGCTTGATAGTGCAGCACTAAGTGGGTGGTAAACTCCATCTAAAACTAAATATAACCATGAGACCGATAGTAAACAAGTACCGTGAGGGAAAGTTGAAAAGAACTCTGAATAGAGAGTTAAATAGTACGTGAAACTGCTTAGAGGTTAAGCCCGATGAACCTGAATATCCGTTATGGAAAATTCATCATTATGATT-TTAATATTTATAATATTATAATAATGGTGTGCATTTTTTCTATAAA-GGACATTGTAATCTATTAACATACAAAT--ATTTATCATAAGATCAAGG--GCGTAAGTTTATTCAAATTATTTTGCTTGCAATTTAACATAGAATAAATGCTTTTGATTTGATAAAGTGTTGATAGATTTATTATATATAGTGCTTAAATATTT-ATATTTTATAATAGCAT-ATTAATCATTGATTTTTATGTTTATTATATGCACTTATATGATTTACAA
>Protocalliphora azurea AJ551439
CACTTTGTCTTAATGGCAAATGTGAGATGCAGTGTATGGAATGTCAAATTTCTAGTATGAGAAATTAACGATTTAAGTCCTTCTTAAATGAGGCCATTTACCCAAAGAGGGTGCCAGGCCCGTATAACGTTAATGATTACTAGATGGCATTTCCAAAGAGTCGTGTTGCTTGATAGTGCAGCACTAAGTGGGTGGTAAACTCCATCTAAAACTAAATATAACCATGAGACCGATAGTAAACAAGTACCGTGAGGGAAAGTTGAAAAGAACTCTGAATAGAGAGTTAAATAGTACGTGAAACTGCTTAGAGGTTAAGCCCGATGAACCTGAATATCCGTTATAGAAAATTCATCATTATGATTATTAATATTTATAATATTATAATAATGGTGTGCATTTTTTCTATAAA-GGACATTGTAATCTATTAACATAAATTAATATTTATCACAAGATCAAGT-TGCGTAAGTTTATTCAAATTATTTTGCTTGCAATTTAACATAGAATAAATGCTCTTGATTTGATAAAGTGTTGATAGATTTATTATATATAGTGCTTAAATATTT-ATATTTTATAATAGCAT-ATTAATCATTGATTTTTATGTTTATTATATGCACTTATATGATTAACAA
>Protophormia terraenovae FR719323
CACTTTGTCTTAATGGCAAATGTGAGATGCAGTGTATGGAATGTCAAATTTCTAGTATGAGAAATTAACGATTTAAGTCCTTCTTAAATGAGGCCATTTACCCAAAGAGGGTGCCAGGCCCGTATAACGTTAATGATTACTAGATGGCATTTCCAAAGAGTCGTGTTGCTTGATAGTGCAGCACTAAGTGGGTGGTAAACTCCATCTAAAACTAAATATAACCATGAGACCGATAGTAAACAAGTACCGTGAGGGAAAGTTGAAAAGAACTCTGAATAGAGAGTTAAATAGTACGTGAAACTGCTTAGAGGTTAAGCCCGATGAACCTGAATATCCGTTATAGAAAATTCATCATTATGATT-TTAATATTTATAATATTATAATAATGGTGTGCATTTTTTCTATAAA-GGACATTGTAATCTATTAACA------------------------------------GTTTATTCAAATTATTTTGCTTGCAATTTAATATAGAATAAATGCTTTTGATTTGATAAAGTGTTGATAGATTTATTATATATAGTGCTTAAATATTT-ATATTTTATAATAGCAT-ATTAATCATTGATTTTTATGTTTATTATATGCACTTATATGATTAACAA
>Lucilia cuprina FJ650540
CACTTTGTCTTTATGGCAAATGTGAGATGCAGTGTATGGAATGTCAAATTTCTAGTATGAGAAATTAACGATTTAAGTCCTTCTTAAATGAGGCCATTTACCCAAAGAGGGTGCCAGGCCCGTATAACGTTAATGATTACTAGATGGCATTTCCAAAGAGTCGTGTTGCTTGATAGTGCAGCACTAAGTGGGTGGTAAACTCCATCTAAAACTAAATATAACCATGAGACCGATAGTAAACAAGTACCGTGAGGGAAAGTTGAAAAGAACTCTGAATAGAGAGTTAAATAGTACGTGAAACTGCTTAGAGGTTAAGCCCGATGAACCTGAATATCCATTATGGAAAATTCATCATTATGATT-TTAATATTTGTAATATTATAATAATGGTGTGCATTTTTTCTATAAA-GGACATTGTAATCTATTAACTTTAATAT--ATTTATCATAAGATCATTA--GATTATGTTTATTCAAATTATTTTGCTTGCAATTTAATATCGAATAAATTCTTTTGATTTGATAAAGTGTTGATAGATTTATTATATACAGTGCTTAAATATTT-ATATTTTATAATATCAT-ATTAATCAATGATTTTTATGTTCATTATATGCACTTGTATGATTAACAA
>Chloroprocta idioidea JQ246603
CACTTTGTCTTAATGGCAAATGTGAGATGCAGTGTATGGAATGTCAAATTTCTAGTATGAGAAATTAACGATTTAAGTCCTTCTTAAATGAGGCCATTTACCCAAAGAGGGTGCCAGGCCCGTATAACGTTAATGATTACTAGATGGCATTTCCAAAGAGTCGTGTTGCTTGATAGTGCAGCACTAAGTGGGTGGTAAACTCCATCTAAAACTAAATATAACCATGAGACCGATAGTAAACAAGTACCGTGAGGGAAAGTTGAAAAGAACTCTGAATAGAGAGTTAAATAGTACGTGAAACTGCTTAGAGGTTAAGCCCGATGAACCTGAATATCCGTTATGGAAAATTCATCATTATGATT-TTAATATTTATAATATTATAATAATGGTGTGCATTTTTTCTATAAA-GGACATTGTAATCTATTAACAT-CAAAT--ATTTATCATAAGATCAATTATGCGAAAGTTTATTTAAATTATTTTGCTTGCAATTTAACATAGAATAAACGCTGTTGATTTGATAAAGTGTTGATAGATTTATTATATATAGTGCTTAAATATTT-ATATTTTATAATAGCAT-ATTAATCATTGATTTTTATGTTTATTATATGCACTTATATGATTAACAA
>Chrysomya megacephala FR719281
CACTTTGTCTTTATGGCAAATGTGAGATGCAGTGTATGGAATGTCAAATTTCTAGTATGAGAAATTAACGATTTAAGTCCTTCTTAAATGAGGCCATTTACCCAAAGAGGGTGCCAGGCCCGTATAACGTTAATGATTACTAGATGGCATTTCCAAAGAGTCGTGTTGCTTGATAGTGCAGCACTAAGTGGGTGGTAAACTCCATCTAAAACTAAATATAACCATGAGACCGATAGTAAACAAGTACCGTGAGGGAAAGTTGAAAAGAACTCTGAATAGAGAGTTAAATAGTACGTGAAACTGCTTAGAGGTTAAGCCCGATGAACCTGAATATCCGTTATGGAAAATTCATCATTATGATT-TTAATATTTATAATATTATAATAATGGTGTGCATTTTTTCTATAAA-GGACATTGTAATCTATTAACA------------------------------------GTTTATTCAAATTATTTTGCTTGCAATTTAACATAGAATAAATGTCTTTGATTTGATAAAGTGTTGATAGATTTATTATATATAGTGCTTAAATATTT-ATATTTTATAATAGCAT-ATTAATCATTGATTTTTATGTTTATTATATGCACTTATATGATTAACAA
>Chrysomya rufifacies JQ246609
CACTTTGTCTTAATGGCAAATGTGAGATGCAGTGTATGGAATGTCAGATTTCTAGTATGAGAAATTAACGATTTAAGTCCTTCTTAAATGAGGCCATTTACCCAAAGAGGGTGCCAGGCCCGTATAACGTTAATGATTACTAGATGGCATTTCCAAAGAGTCGTGTTGCTTGATAGTGCAGCACTAAGTGGGTGGTAAACTCCATCTAAAACTAAATATAACCATGAGACCGATAGTAAACAAGTACCGTGAGGGAAAGTTGAAAAGAACTCTGAATAGAGAGTTAAATAGTACGTGAAACTGCTTAGAGGTTAAGCCCGATGAACCTGAATATCCGTTATGGAAAATTCATCATTATGATT-TTAATATTTATAATATTATAATAATGGTGTGCATTTTTTCTATAAA-GGACATTGTAATCTATTAACATAAATAA--ATTTATCATAAGATCAAGTATGCGTAAGTTTATTCAAATTATTTTGCTTGCAATTTAACATAGAATAAATGCTCTTGATTTGATAAAGTGTTGATAGATTTATTATATATAGTGCTTAAATATTT-ATATTTTATAATAGCAT-ATTAATCATTGATTTTTATGTTTATTATATGCACTTATATGATTAACAA
>Chrysomya chloropyga AJ558189 Chrysomya putoria JQ246608
CACTTTGTCTTTATGGCAAATGTGAGATGCAGTGTATGGAATGTCAAATTTCTAGTATGAGAAATTAACGATTTAAGTCCTTCTTAAATGAGGCCATTTACCCAAAGAGGGTGCCAGGCCCGTATAACGTTAATGATTACTAGATGGCATTTCCAAAGAGTCGTGTTGCTTGATAGTGCAGCACTAAGTGGGTGGTAAACTCCATCTAAAACTAAATATAACCATGAGACCGATAGTAAACAAGTACCGTGAGGGAAAGTTGAAAAGAACTCTGAATAGAGAGTTAAATAGTACGTGAAACTGCTTAGAGGTTAAGCCCGATGAACCTGAATATCCGTTATGGAAAATTCATCATTATGATT-TTAATATTTATAATATTATAATAATGGTGTGCATTTTTTCTATAAA-GGACATTGTAATCTATTAATATAAATAT--ATTTATCATAAGATCAAGT--GCGTAAGTTTATTCAAATTATTTTGCTTGCAATTTAACATAGAATAAATGCTCTTGATTTGATAAAGTGTTGATAGATTTATTATATATAGTGCTTAAATATTT-ATATTTTATAATAGCAT-ATTAATCATTGATTTTTATGTTTATTATATGCACTTATATGATTAACAA
>Chrysomya megacephala (N=3)
CACTTTGTCTTTATGGCAAATGTGAGATGCAGTGTATGGAATGTCAAATTTCTAGTATGAGAAATTAACGATTTAAGTCCTTCTTAAATGAGGCCATTTACCCAAAGAGGGTGCCAGGCCCGTATAACGTTAATGATTACTAGATGGCATTTCCAAAGAGTCGTGTTGCTTGATAGTGCAGCACTAAGTGGGTGGTAAACTCCATCTAAAACTAAATATAACCATGAGACCGATAGTAAACAAGTACCGTGAGGGAAAGTTGAAAAGAACTCTGAATAGAGAGTTAAATAGTACGTGAAACTGCTTAGAGGTTAAGCCCGATGAACCTGAATATCCGTTATGGAAAATTCATCATTATGATT-TTAATATTTATAATATTATAATAATGGTGTGCATTTTTTCTATAAA-GGACATTGTAATCTATTAACATACAAAT--ATTTATCATAAGATCAAGG--GCGTAAGTTTATTCAAATTATTTTGCTTGCAATTTAACATAGAATAAATGTCTTTGATTTGATAAAGTGTTGATAGATTTATTATATATAGTGCTTAAATATTT-ATATTTTATAATAGCAT-ATTAATCATTGATTTTTATGTTTATTATATGCACTTATATGATTAACAA
>Chrysomya chloropyga JQ246606
CACTTTGTCTTAATGGCAAATGTGAGATGCAGTGTATGGAATGTCAAATTTCTAGTATGAGAAATTAACGATTTAAGTCCTTCTTAAATGAGGCCATTTACCCAAAGAGGGTGCCAGGCCCGTATAACGTTAATGATTACTAGATGGCATTTCCAAAGAGTCGTGTTGCTTGATAGTGCAGCACTAAGTGGGTGGTAAACTCCATCTAAAACTAAATATAACCATGAGACCGATAGTAAACAAGTACCGTGAGGGAAAGTTGAAAAGAACTCTGAATAGAGAGTTAAATAGTACGTGAAACTGCTTAGAGGTTAAGCCCGATGAACCTGAATATCCATTATGGAAAATTCATCATTATGATT-TTAATATTTATAATATTATAATAATGGTGTGCATTTTTTCTATAAA-GGACATTGTAATCTATTAATATAAATAT--ATTTATCATAAGATCTGGT--GCGTTAGTTTATTCAAATTATTTTGCTTGCAATTTAACATAGAATAAATGCGCTTGATTTGATAAAGTGTTGATAGATTTATTATATATAGTGCTTAAATATTT-ATATTTTATAATAGCATTATTAATCATTGATTTTTATGTTTATTATATGCACTTATATGATTAACAA
>Chrysomya bezziana JQ246605
CACTTTGTCTTAATGGCAAATGTGAGATGCAGTGTATGGAATGTCAAATTTCTAGTATGAGAAATTAACGATTTAAGTCCTTCTTAAATGAGGCCATTTACCCAAAGAGGGTGCCAGGCCCGTATAACGTTAATGATTACTAGATGGCATTTCCAAAGAGTCGTGTTGCTTGATAGTGCAGCACTAAGTGGGTGGTAAACTCCATCTAAAACTAAATATAACCATGAGACCGATAGTAAACAAGTACCGTGAGGGAAAGTTGAAAAGAACTCTGAATAGAGAGTTAAATAGTACGTGAAACTGCTTAGAGGTTAAGCCCGGTGAACCTGAATATCCGTTATGGAAAATTCATCATTATGATT-TTAATATTTATAATATTATAATAATGGTGTGCATTTTTTCTATAAA-GGACATTGTAATCTATTAACGTACAAAT--ATTTATCATAAGATCAAGG--GCGTAAGTTTATTCAAATTATTTTGCTTGCAATTTAACATAGAATAAATGCTTTTGATTTGATAAAGTGTTGATAGATTTATTATATATAGTGCTTAAATATTT-ATATTTTATAATAGCAT-ATTAATCATTGATTTTTATGTTTATTATATGCACTTATATGATTTACAA
>Chrysomya albiceps (N=2)
CACTTTGTCTTAATGGCAAATGTGAGATGCAGTGTATGGAATGTCAAATTTCTAGTATGAGAAATTAACGATTTAAGTCCTTCTTAAATGAGGCCATTTACCCAAAGAGGGTGCCAGGCCCGTATAACGTTAATGATTACTAGATGGCATTTCCAAAGAGTCGTGTTGCTTGATAGTGCAGCACTAAGTGGGTGGTAAACTCCATCTAAAACTAAATATAACCATGAGACCGATAGTAAACAAGTACCGTGAGGGAAAGTTGAAAAGAACTCTGAATAGAGAGTTAAATAGTACGTGAAACTGCTTAGAGGTTAAGCCCGATGAACCTGAATATCCGTTATGGAAAATTCATCATTATGATT-TTAATATTTATAATATTATAATAATGGTGTGCATTTTTTCTATAAA-GGACATTGTAATCTATTAACATAAATAT--ATTTATCATAAGATCAAGTATGCGTAAGTTTATTCAAATTATTTTGCTTGCAATTTAACATAGAATAAATGCTCTTGATTTGATAAAGTGTTGATAGATTTATTATATATAGTGCTTAAATATTT-ATATTTTATAATAGCAT-ATTAATCATTGATTTTTATGTTTATTATATGCACTTATATGATTAACAA
>Cochliomyia macellaria (N=4)
CACTTTGTCTTAATGGCAAATGTGAGATGCAGTGTATGGAATGTCAAATTTCTAGTATGAGAAATTAACGATTTAAGTCCTTCTTAAATGAGGCCATTTACCCAAAGAGGGTGCCAGGCCCGTATAACGTTAATGATTACTAGATGGCATTTCCAAAGAGTCGTGTTGCTTGATAGTGCAGCACTAAGTGGGTGGTAAACTCCATCTAAAACTAAATATAACCATGAGACCGATAGTAAACAAGTACCGTGAGGGAAAGTTGAAAAGAACTCTGAATAGAGAGTTAAATAGTACGTGAAACTGCTTAGAGGTTAAGCCCGATGAACCTGAATATCCATTATAGAAAATTCATCATTATGATT-TTAATATTTATAATATTATAATAATGGTGTGCATTTTTTCTATAAAAGGACATTGTAATCTATTAACATCAAAT---ATTTATCAAAAGATCAAT--TGCAAAAGTTTATTCAAATTATTTTGCTTGCAATTTAACATAGAATAAATGCTTTTGATTTGATAAAGTGTTGATAGATTTATTATATATAGTGCTTGAATATTT-ATATTCTATAATAGCAT-ATTAATCATTGATTTTTATGTTTATTATATGCACTTATATGATTAACAA
>Cochliomyia hominivorax (N=2)
CACTTTGTCTTAATGGCAAATGTGAGATGCAGTGTATGGAATGTCAAATTTCTAGTATGAGAAATTAACGATTTAAGTCCTTCTTAAATGAGGCCATTTACCCAAAGAGGGTGCCAGGCCCGTATAACGTTAATGATTACTAGATGGCATTTCCAAAGAGTCGTGTTGCTTGATAGTGCAGCACTAAGTGGGTGGTAAACTCCATCTAAAACTAAATATAACCATGAGACCGATAGTAAACAAGTACCGTGAGGGAAAGTTGAAAAGAACTCTGAATAGAGAGTTAAATAGTACGTGAAACTGCTTAGAGGTTAAGCCCGATGAACCTGAATATCCATTATAGAAAATTCATCATTATGATT-TTAATATTTATAATATTATAATAATGGTGTGCATTTTTTCTATAAAAGGACATTGTAATCTATTAACATCAAAT---ATTTATCAAAAGATCAAT--TGCAAATGTTTATTCAAATTATTTTGCTTGCAATTTAACATAGAATAAATGCTTTTGATTTGATAAAGTGTTGATAGATTTATTATATATAGTGCTTAAATATTT-ATATTTTATAATAGCAT-ATTAATCATTGATTTTTATGTTTATTATATGCACTTATATGATTAACAA
>Hemilucilia semidiaphana JQ246613
CACTTTGTCTTAATGGCAAATGTGAGATGCAGTGTATGGAATGTCAAATTTCTAGTATGAGAAATTAACGATTTAAGTCCTTCTTAAATGAGGCCATTTACCCAAAGAGGGTGCCAGGCCCGTATAACGTTAATGATTACTAGATGGCATTTCCAAAGAGTCGTGTTGCTTGATAGTGCAGCACTAAGTGGGTGGTAAACTCCATCTAAAACTAAATATAACCATGAGACCGATAGTAAACAAGTACCGTGAGGGAAAGTTGAAAAGAACTCTGAATAGAGAGTTAAATAGTACGTGAAACTGCTTAGAGGTTAAGCCCGATGAACCTGAATATCCGTTATAGAAAATTCATCATTATGATT-TTAATATTTATAATATTATAATAATGGTGTGCATTTTTTCTATAAATGGACATTGTAATCTATTAACATGCATAA--ATTTATCATAAGATCAAG-ATACGAA-GTTTATTCAAATTATTTTGCTTGCAATTTAACATAGAATAAACGTTCTTGATTGGATAAAGTGTTGATAGATTTATTATATATAGTGCTTAAATATTT-ATATTTTATAATAGCAT-ATTAATCATTGATTTTTATGTTTATTATATGCACTTATATGATTAACAA
>Hemilucilia segmentaria JQ246612
CACTTTGTCTTAATGGCAAATGTGAGATGCAGTGTATGGAATGTCAAATTTCTAGTATGAGAAATTAACGATTTAAGTCCTTCTTAAATGAGGCCATTTACCCAAAGAGGGTGCCAGGCCCGTATAACGTTAATGATTACTAGATGGCATTTCCAAAGAGTCGTGTTGCTTGATAGTGCAGCACTAAGTGGGTGGTAAACTCCATCTAAAACTAAATATAACCATGAGACCGATAGTAAACAAGTACCGTGAGGGAAAGTTGAAAAGAACTCTGAATAGAGAGTTAAATAGTACGTGAAACTGCTTAGAGGTTAAGCCCGATGAACCTGAATATCCGTTATAGAAAATTCATCATTATGATT-TTAATATTAATAATATTATAATAATGGTGTGCATTTTTTCTATAAAAGGACATTGTAATCTATTAACATACATTA--ATTTATCATAAGATCAAG-ATACGAA-GTTTATTTAAATTATTCTGCTTGCAATTTAACATAGAATAAACGTTCTTGATTTGATAAAGTGTTGATAGATTTATTATATATAGTGCTTAAATATTTTATATTTTATAATGGCAT-ATTAATCATTGATTTTTATGTTTATTATATGCACTTATATGATTAACAA
>Phormia regina JQ246614
CACTTTGTCTTAATGGCAAATGTGAGATGCAGTGTATGGAATGTCAAATTTCTAGTATGAGAAATTAACGATTTAAGTCCTTCTTAAATGAGGCCATTTACCCAAAGAGGGTGCCAGGCCCGTATAACGTTAATGATTACTAGATGGCATTTCCAAAGAGTCGTGTTGCTTGATAGTGCAGCACTAAGTGGGTGGTAAACTCCATCTAAAACTAAATATAACCATGAGACCGATAGTAAACAAGTACCGTGAGGGAAAGTTGAAAAGAACTCTGAATAGAGAGTTAAATAGTACGTGAAACTGCTTAGAGGTTAAGCCCGATGAACCTGAATATCCGTTATAGAAAATTCATCATTATGATT-TTAATATTTATAATATTATAATAATGGTGTGCATTTTTTCTATAAAAGGACATTGTAATCTATTAACATAAATAT--ATTTATCATAAGATCAAGAGCGCGTAAGTTTATTCAAATTATTTTGCTTGCAATTTAACATAGAATAAATGCTTTTGATTTGATAAAGTGTTGATAGATTTATTATATATAGTGCTTAAATATTT-ATATTTTATAATAGCAT-ATTAATCATTGATTTTTATGTTTATTATATGCACTTATATGATTAACAA
>Protocalliphora sialia AJ558190
CACTTTGTCTTAATGGCAAATGTGAGATGCAGTGTATGGAATGTCAAATTTCTAGTATGAGAAATTAACGATTTAAGTCCTTCTTAAATGAGGCCATTTACCCAAAGAGGGTGCCAGGCCCGTATAACGTTAATGATTACTAGATGGCATTTCCAAAGAGTCGTGTTGCTTGATAGTGCAGCACTAAGTGGGTGGTAAACTCCATCTAAAACTAAATATAACCATGAGACCGATAGTAAACAAGTACCGTGAGGGAAAGTTGAAAAGAACTCTGAATAGAGAGTTAAATAGTACGTGAAACTGCTTAGAGGTTAAGCCCGATGAACCTGAATATCCGTTATAGAAAATTCATCATTATGATTATTAATATTTATAATATTATAATAATGGTGTGCATTTTTTCTATAAA-GGACATTGTAATCTATTAACATAAATTA-TATTTATCACAAGATCAAGT-TGCGTAAGTTTATTCAAATTATTTTGCTTGCAATTTAACATAGAATAAATGCTCTTGATTTGATAAAGTGTTGATAGATTTATTATATATAGTGCTTAAATATTT-ATATTTTATAATAGCAT-ATTAATCATTGATTTTTATGTTTATTATATGCACTTATATGATTAACAA
>Protophormia terraenovae AJ300142 JQ307780 JQ246615
CACTTTGTCTTAATGGCAAATGTGAGATGCAGTGTATGGAATGTCAAATTTCTAGTATGAGAAATTAACGATTTAAGTCCTTCTTAAATGAGGCCATTTACCCAAAGAGGGTGCCAGGCCCGTATAACGTTAATGATTACTAGATGGCATTTCCAAAGAGTCGTGTTGCTTGATAGTGCAGCACTAAGTGGGTGGTAAACTCCATCTAAAACTAAATATAACCATGAGACCGATAGTAAACAAGTACCGTGAGGGAAAGTTGAAAAGAACTCTGAATAGAGAGTTAAATAGTACGTGAAACTGCTTAGAGGTTAAGCCCGATGAACCTGAATATCCGTTATAGAAAATTCATCATTATGATT-TTAATATTTATAATATTATAATAATGGTGTGCATTTTTTCTATAAA-GGACATTGTAATCTATTAACATAAATAT--ATTTATCATAAGATCAAGAGCT--TAAGTTTATTCAAATTATTTTGCTTGCAATTTAACATAGAATAAATGCTTTTGATTTGATAAAGTGTTGATAGATTTATTATATATAGTGCTTAAATATTT-ATATTTTATAATAGCAT-ATTAATCATTGATTTTTATGTTTATTATATGCACTTATATGATTAACAA
>Calliphora vicina JQ246617
CACTTTGTCTTTATGGCAAATGTGAGATGCAGTGTATGGAATGTCAAATTTCTAGTATGAGAAATTAACGATTTAAGTCCTTCTTAAATGAGACCATTTACCCAAAGAGGGTGCCAGGCCCGTATAACGTTAATGATTACTAGATGGCATTTCCAAAGAGTCGTGTTGCTTGATAGTGCAGCACTAAGTGGGTGGTAAACTCCATCTAAAACTAAATATAACCATGAGACCGATAGTAAACAAGTACCGTGAGGGAAAGTTGAAAAGAACTCTGAATAGAGAGTTAAATAGTACGTGAAACTGCTTAGAGGTTAAGCCCGATGAACCTGAATATCCGTTATGGAAAATTCATCTTTATGATT-TTAATATTTATAATATTATAATAATGGTGTGCATTTTTTCTATAAA-GGACATTGTAATCTATTAACATAAATAT--ATTTATCATAAGATCATT--TGCTTAAGTTTATTCAAATTATTTTGCTTGCATTTTAATATCGAATAAATGCTTTTGATTTGATAAAGTGTTGATAGATTTATTATATATAGTGCTTAAATATTT-ATATTTTATAATAGCAT-ATTGATCATTGATCTTTATGTTTATTATATGCACTTATATGATTAACAA
